# Supplementary material for: A molecular and conchological dissection of the “scaly” Georissa of Malaysian Borneo (Gastropoda, Neritimorpha, Hydrocenidae)
Source: Zookeys. 2018 Jul 9;(773):1–55. doi: 10.3897/zookeys.773.24878 (PMC6048177; doi:10.3897/zookeys.773.24878)
Supplement: XML Treatment for Georissa saulae [file zookeys.773.24878-treatment2.xml]

<!DOCTYPE tp:taxon-treatment
  PUBLIC "-//TaxonX//DTD Taxonomic Treatment Publishing DTD v0 20100105//EN" "tax-treatment-NSO.dtd">
<tp:taxon-treatment xmlns:tp="http://www.plazi.org/taxpub"><tp:treatment-meta><kwd-group><label>Taxon classification</label><kwd><named-content xmlns:xlink="http://www.w3.org/1999/xlink" content-type="kingdom">Animalia</named-content></kwd><kwd><named-content xmlns:xlink="http://www.w3.org/1999/xlink" content-type="order">ORDO</named-content></kwd><kwd><named-content xmlns:xlink="http://www.w3.org/1999/xlink" content-type="family">FAMILIA</named-content></kwd></kwd-group><mixed-citation publication-type="journal"><person-group><name><surname>Khalik</surname><given-names>Mohd Zacaery</given-names></name><name><surname>Hendriks</surname><given-names>Kasper</given-names></name><name><surname>Vermeulen</surname><given-names>Jaap J.</given-names></name><name><surname>Schilthuizen</surname><given-names>Menno</given-names></name></person-group><article-title>A molecular and conchological dissection of the “scaly” <italic><tp:taxon-name><tp:taxon-name-part taxon-name-part-type="genus" reg="Georissa">Georissa</tp:taxon-name-part></tp:taxon-name></italic> of Malaysian Borneo (<tp:taxon-name><tp:taxon-name-part taxon-name-part-type="class">Gastropoda</tp:taxon-name-part></tp:taxon-name>, <tp:taxon-name><tp:taxon-name-part taxon-name-part-type="subclass">Neritimorpha</tp:taxon-name-part></tp:taxon-name>, <tp:taxon-name><tp:taxon-name-part taxon-name-part-type="family">Hydrocenidae</tp:taxon-name-part></tp:taxon-name>)</article-title><source>Zookeys</source><day>9</day><month>7</month><year>2018</year><volume>2018</volume><issue>773</issue><fpage>1</fpage><lpage>55</lpage><pub-id pub-id-type="doi">10.3897/zookeys.773.24878</pub-id></mixed-citation></tp:treatment-meta><tp:nomenclature><tp:taxon-name>
              <tp:taxon-name-part taxon-name-part-type="genus" reg="Georissa">Georissa</tp:taxon-name-part>
              <tp:taxon-name-part taxon-name-part-type="species" reg="saulae">saulae</tp:taxon-name-part>
            </tp:taxon-name><tp:taxon-authority>(van Benthem-Jutting, 1966)</tp:taxon-authority><tp:nomenclature-citation-list><tp:nomenclature-citation><tp:taxon-name>
                  <tp:taxon-name-part taxon-name-part-type="genus" reg="Hydrocena">Hydrocena</tp:taxon-name-part> <tp:taxon-name-part taxon-name-part-type="species" reg="saulae">saulae</tp:taxon-name-part></tp:taxon-name><comment>van Benthem-Jutting, 1966: 40, fig. 2; <xref ref-type="bibr" rid="B24">Saul 1967</xref>: 109.</comment></tp:nomenclature-citation><tp:nomenclature-citation><tp:taxon-name>
                  <tp:taxon-name-part taxon-name-part-type="genus" reg="Georissa">Georissa</tp:taxon-name-part> <tp:taxon-name-part taxon-name-part-type="species" reg="saulae">saulae</tp:taxon-name-part></tp:taxon-name><comment>(van Benthem-Jutting): <xref ref-type="bibr" rid="B34">Thompson and Dance 1983</xref>: 118, fig. 29, 53–54; <xref ref-type="bibr" rid="B10">Haase and Schilthuizen 2007</xref>: 217, fig. 2; Clements 2008: 2762; <xref ref-type="bibr" rid="B29">Schilthuizen et al. 2012</xref>: 278; <xref ref-type="bibr" rid="B2">Beron 2015</xref>: 181; <xref ref-type="bibr" rid="B20">Phung et al. 2017</xref>: 68, fig. 8; <xref ref-type="bibr" rid="B19">Osikowski et al. 2017</xref>: 80.</comment></tp:nomenclature-citation></tp:nomenclature-citation-list></tp:nomenclature><tp:treatment-sec sec-type="type locality" id="SECID0ESHBK"><title>Type locality.</title><p>Malaysia, Borneo, Sabah, Laying cave, Keningau.</p></tp:treatment-sec><tp:treatment-sec sec-type="type material" id="SECID0EXHBK"><title>Type material.</title><p>
              <italic>Holotype</italic>. Malaysia, Borneo, Sabah, Laying cave, Keningau: <named-content xmlns:xlink="http://www.w3.org/1999/xlink" content-type="dwc:institutional_code" xlink:type="simple">ZMA</named-content>/MOLL 135731 (seen). <italic>Paratypes</italic>. Malaysia, Borneo, Sabah, Laying cave, Keningau: <named-content xmlns:xlink="http://www.w3.org/1999/xlink" content-type="dwc:institutional_code" xlink:type="simple">ZMA</named-content>/MOLL 135598 (seen), <named-content xmlns:xlink="http://www.w3.org/1999/xlink" content-type="dwc:institutional_code" xlink:type="simple">ZMA</named-content>/MOLL 135599 (seen).</p></tp:treatment-sec><tp:treatment-sec sec-type="material" id="SECID0EQIBK"><title>Other material.</title><p>Simbaluyon limestone hill, Sabah, Malaysia: <named-content xmlns:xlink="http://www.w3.org/1999/xlink" content-type="dwc:institutional_code" xlink:type="simple">RMNH</named-content>/MOL 333913, <named-content xmlns:xlink="http://www.w3.org/1999/xlink" content-type="dwc:institutional_code" xlink:type="simple">RMNH</named-content>/MOL 333919. Crocker Range National Park, Gua Laing, Keningau, Sabah (<named-content xmlns:xlink="http://www.w3.org/1999/xlink" content-type="dwc:verbatimCoordinates" xlink:type="simple"><named-content content-type="geo-json" specific-use="{&#34;type&#34;:&#34;Point&#34;,&#34;coordinates&#34;:[116.133333,5.483333]}" id="NCID0EDJBK" xlink:type="simple">05°29.00'N, 116°08.00'E</named-content></named-content>): <named-content xmlns:xlink="http://www.w3.org/1999/xlink" content-type="dwc:institutional_code" xlink:type="simple">RMNH</named-content>/MOL 335180, <named-content xmlns:xlink="http://www.w3.org/1999/xlink" content-type="dwc:institutional_code" xlink:type="simple">ZMA</named-content>/MOLL 315592, <named-content xmlns:xlink="http://www.w3.org/1999/xlink" content-type="dwc:institutional_code" xlink:type="simple">ZMA</named-content>/MOLL 315593, <abbrev xmlns:xlink="http://www.w3.org/1999/xlink" xlink:title="Jaap Vermeulen (personal collection)" id="ABBRID0EXJBK" xlink:type="simple">JJV</abbrev> 1119. Sepulut Valley, Gua Pungiton, Sabah (<named-content xmlns:xlink="http://www.w3.org/1999/xlink" content-type="dwc:verbatimCoordinates" xlink:type="simple"><named-content content-type="geo-json" specific-use="{&#34;type&#34;:&#34;Point&#34;,&#34;coordinates&#34;:[116.600667,4.706833]}" id="NCID0E5JBK" xlink:type="simple">04°42.41'N, 116°36.04'E</named-content></named-content>): BOR/MOL 28, BOR/MOL 12770, <abbrev xmlns:xlink="http://www.w3.org/1999/xlink" xlink:title="Jaap Vermeulen (personal collection)" id="ABBRID0EDKBK" xlink:type="simple">JJV</abbrev> 7544. Sepulut valley, Gua Sanaron, Sabah (<named-content xmlns:xlink="http://www.w3.org/1999/xlink" content-type="dwc:verbatimCoordinates" xlink:type="simple"><named-content content-type="geo-json" specific-use="{&#34;type&#34;:&#34;Point&#34;,&#34;coordinates&#34;:[116.600167,4.700833]}" id="NCID0EKKBK" xlink:type="simple">04°42.05'N, 116°36.01'E</named-content></named-content>): BOR/MOL 29, BOR/MOL 32, BOR/MOL 3493, <abbrev xmlns:xlink="http://www.w3.org/1999/xlink" xlink:title="Jaap Vermeulen (personal collection)" id="ABBRID0EPKBK" xlink:type="simple">JJV</abbrev> 7660. Pinangah valley, Batu Urun (Bukit Sinobang), Sabah (<named-content xmlns:xlink="http://www.w3.org/1999/xlink" content-type="dwc:verbatimCoordinates" xlink:type="simple"><named-content content-type="geo-json" specific-use="{&#34;type&#34;:&#34;Point&#34;,&#34;coordinates&#34;:[116.622500,4.806667]}" id="NCID0EWKBK" xlink:type="simple">04°48.40'N, 116°37.35'E</named-content></named-content>): BOR/MOL 31, <abbrev xmlns:xlink="http://www.w3.org/1999/xlink" xlink:title="Jaap Vermeulen (personal collection)" id="ABBRID0E2KBK" xlink:type="simple">JJV</abbrev> 1144, <abbrev xmlns:xlink="http://www.w3.org/1999/xlink" xlink:title="Jaap Vermeulen (personal collection)" id="ABBRID0E6KBK" xlink:type="simple">JJV</abbrev> 5632, <abbrev xmlns:xlink="http://www.w3.org/1999/xlink" xlink:title="Jaap Vermeulen (personal collection)" id="ABBRID0EDLBK" xlink:type="simple">JJV</abbrev> 7993. Mahua, Sabah: BOR/MOL 33. Pun Batu, Sepulut, Sabah (<named-content xmlns:xlink="http://www.w3.org/1999/xlink" content-type="dwc:verbatimCoordinates" xlink:type="simple"><named-content content-type="geo-json" specific-use="{&#34;type&#34;:&#34;Point&#34;,&#34;coordinates&#34;:[116.166667,4.750000]}" id="NCID0EKLBK" xlink:type="simple">04°45.00'N, 116°10.00'E</named-content></named-content>): <abbrev xmlns:xlink="http://www.w3.org/1999/xlink" xlink:title="Jaap Vermeulen (personal collection)" id="ABBRID0EPLBK" xlink:type="simple">JJV</abbrev> 1268. Sepulut valley, Batu Punggul, Sabah: <abbrev xmlns:xlink="http://www.w3.org/1999/xlink" xlink:title="Jaap Vermeulen (personal collection)" id="ABBRID0ETLBK" xlink:type="simple">JJV</abbrev> 1904.</p></tp:treatment-sec><tp:treatment-sec sec-type="description" id="SECID0EXLBK"><title>Description.</title><p>
              <italic>Protoconch</italic>. Color: red to brown. Sculpture: meshed – ellipsoidal mesh pattern. Mesh width: 29–54 µm. <italic>Teleoconch</italic>. Color: brown to red. First whorl: convex to rounded. Subsequent whorls: convex to rounded. <abbrev xmlns:xlink="http://www.w3.org/1999/xlink" xlink:title="Shell height" id="ABBRID0EBMBK" xlink:type="simple">SH</abbrev>: 1.32–1.86 mm, <abbrev xmlns:xlink="http://www.w3.org/1999/xlink" xlink:title="Shell width" id="ABBRID0EFMBK" xlink:type="simple">SW</abbrev>: 1.14–1.48 mm, SI: 1.12–1.26. Total number of whorls: 2 ½-3 ¼. <italic>Shell sculpture</italic>. Radial sculpture: often present, when formed by vertical connections between corresponding scales on successive spiral ribs. These vertical connections, especially on the first whorls, form evenly spaced ribs that are raised when crossing a spiral rib. Spiral sculpture: present at the early teleoconch, subsequently becoming weaker, and later only short discontinuous lines are visible in between the radial sculptures. Scales: usually three or four discontinuous series of vertical, low to high-projecting scales, broad to pointed (only if the spiral series of scales are discontinuous). <italic>Aperture</italic>. Shape: rounded to slightly oval. Basal side: rounded, slightly angular before the columellar region. Parietal side: straight, connected to the palatal edge. AH: 0.58–0.83 mm, <abbrev xmlns:xlink="http://www.w3.org/1999/xlink" xlink:title="Aperture width" id="ABBRID0ENMBK" xlink:type="simple">AW</abbrev>: 0.70–0.94 mm, AI: 0.76–0.92. <italic>Holotype dimension</italic>. <abbrev xmlns:xlink="http://www.w3.org/1999/xlink" xlink:title="Shell height" id="ABBRID0ETMBK" xlink:type="simple">SH</abbrev>: 1.60 mm, <abbrev xmlns:xlink="http://www.w3.org/1999/xlink" xlink:title="Shell width" id="ABBRID0EXMBK" xlink:type="simple">SW</abbrev>: 1.28 mm, AH: 0.66 mm, <abbrev xmlns:xlink="http://www.w3.org/1999/xlink" xlink:title="Aperture width" id="ABBRID0E2MBK" xlink:type="simple">AW</abbrev>: 0.80 mm.</p><fig id="F7" position="float" orientation="portrait"><label>Figure 6.</label><caption><p>
                  <italic><tp:taxon-name><tp:taxon-name-part taxon-name-part-type="genus" reg="Georissa">Georissa</tp:taxon-name-part> <tp:taxon-name-part taxon-name-part-type="species" reg="saulae">saulae</tp:taxon-name-part></tp:taxon-name></italic> (van Benthem-Jutting, 1966). <bold>A–C</bold> Holotype: <named-content xmlns:xlink="http://www.w3.org/1999/xlink" content-type="dwc:institutional_code" xlink:type="simple">ZMA</named-content>/MOL 135599 <bold>D–K</bold> BOR/MOL 3493. <bold>A, D</bold> Shell apertural view <bold>B</bold> Shell side view <bold>C</bold> Shell rear view <bold>E–F</bold> Shell cross-section from 3D model <bold>G–H</bold> Operculum frontal and ventral view <bold>I</bold> Shell top view <bold>J</bold> Protoconch side view <bold>K</bold> Close up of protoconch from top at 1000× magnification. Scale bars: 500 µm (<bold>A–I</bold>); 200 µm (<bold>J</bold>); 10 µm (<bold>K</bold>).</p></caption><graphic xmlns:xlink="http://www.w3.org/1999/xlink" xlink:href="zookeys-773-001-g006.jpg" position="float" orientation="portrait" xlink:type="simple" id="oo_215661.jpg"/></fig></tp:treatment-sec><tp:treatment-sec sec-type="Cross diagnosis" id="SECID0EWOBK"><title>Cross diagnosis.</title><p>
              <italic><tp:taxon-name><tp:taxon-name-part taxon-name-part-type="genus" reg="Georissa">Georissa</tp:taxon-name-part> <tp:taxon-name-part taxon-name-part-type="species" reg="saulae">saulae</tp:taxon-name-part></tp:taxon-name></italic> possesses clear diagnostic shell characters for distinction from other “scaly” <italic><tp:taxon-name><tp:taxon-name-part taxon-name-part-type="genus" reg="Georissa">Georissa</tp:taxon-name-part></tp:taxon-name></italic> species. <italic><tp:taxon-name><tp:taxon-name-part taxon-name-part-type="genus" reg="Georissa">G.</tp:taxon-name-part> <tp:taxon-name-part taxon-name-part-type="species" reg="saulae">saulae</tp:taxon-name-part></tp:taxon-name></italic> lacks a clear formation of spiral ribbing: although the spiral arrangement of the scales gives the impression of spiral sculpture, no underlying ribs are discernable. <italic><tp:taxon-name><tp:taxon-name-part taxon-name-part-type="genus" reg="Georissa">G.</tp:taxon-name-part> <tp:taxon-name-part taxon-name-part-type="species" reg="scalinella">scalinella</tp:taxon-name-part></tp:taxon-name></italic>, <italic><tp:taxon-name><tp:taxon-name-part taxon-name-part-type="genus" reg="Georissa">G.</tp:taxon-name-part> <tp:taxon-name-part taxon-name-part-type="species" reg="kinabatanganensis">kinabatanganensis</tp:taxon-name-part></tp:taxon-name></italic>, and <italic><tp:taxon-name><tp:taxon-name-part taxon-name-part-type="genus" reg="Georissa">G.</tp:taxon-name-part> <tp:taxon-name-part taxon-name-part-type="species" reg="hosei">hosei</tp:taxon-name-part></tp:taxon-name></italic>, on the other hand, have clear diagnostic spiral ribs. The shell whorls of <italic><tp:taxon-name><tp:taxon-name-part taxon-name-part-type="genus" reg="Georissa">G.</tp:taxon-name-part> <tp:taxon-name-part taxon-name-part-type="species" reg="saulae">saulae</tp:taxon-name-part></tp:taxon-name></italic> are broad but not as rapidly expanding as in <italic><tp:taxon-name><tp:taxon-name-part taxon-name-part-type="genus" reg="Georissa">G.</tp:taxon-name-part> <tp:taxon-name-part taxon-name-part-type="species" reg="hosei">hosei</tp:taxon-name-part></tp:taxon-name></italic>, <italic><tp:taxon-name><tp:taxon-name-part taxon-name-part-type="genus" reg="Georissa">G.</tp:taxon-name-part> <tp:taxon-name-part taxon-name-part-type="species" reg="scalinella">scalinella</tp:taxon-name-part></tp:taxon-name></italic> or <italic><tp:taxon-name><tp:taxon-name-part taxon-name-part-type="genus" reg="Georissa">G.</tp:taxon-name-part> <tp:taxon-name-part taxon-name-part-type="species" reg="kinabatanganensis">kinabatanganensis</tp:taxon-name-part></tp:taxon-name></italic>. It can also be distinguished from <italic><tp:taxon-name><tp:taxon-name-part taxon-name-part-type="genus" reg="Georissa">G.</tp:taxon-name-part> <tp:taxon-name-part taxon-name-part-type="species" reg="scalinella">scalinella</tp:taxon-name-part></tp:taxon-name></italic> and <italic><tp:taxon-name><tp:taxon-name-part taxon-name-part-type="genus" reg="Georissa">G.</tp:taxon-name-part> <tp:taxon-name-part taxon-name-part-type="species" reg="hosei">hosei</tp:taxon-name-part></tp:taxon-name></italic> on the basis of a more elongate-conical shell shape and the aperture shape that is more rounded rather than oval.</p></tp:treatment-sec><tp:treatment-sec sec-type="distribution" id="SECID0E3SBK"><title>Distribution.</title><p>The type locality of <italic><tp:taxon-name><tp:taxon-name-part taxon-name-part-type="genus" reg="Georissa">Georissa</tp:taxon-name-part> <tp:taxon-name-part taxon-name-part-type="species" reg="saulae">saulae</tp:taxon-name-part></tp:taxon-name></italic> is Laying cave, in the Crocker Range, Keningau, Sabah (a misspelling of Laing cave). Otherwise known from limestone outcrops in Sabah’s interior, viz., Simbaluyon, Sinobang, Sanaron, and Pungiton, and also has been recorded from Mahua, Sabah, which is not a limestone area. <xref ref-type="bibr" rid="B20">Phung et al. (2017)</xref> also report it from Pulau Tiga, Sabah.</p></tp:treatment-sec><tp:treatment-sec sec-type="Molecular analysis" id="SECID0ERTBK"><title>Molecular analysis.</title><p>ML and Bayesian analyses show <italic><tp:taxon-name><tp:taxon-name-part taxon-name-part-type="genus" reg="Georissa">Georissa</tp:taxon-name-part> <tp:taxon-name-part taxon-name-part-type="species" reg="saulae">saulae</tp:taxon-name-part></tp:taxon-name></italic> (16S: n = 11) as a monophyletic group with 100% BS and 100% PP. <xref ref-type="bibr" rid="B29">Schilthuizen et al. (2012)</xref> reported that <italic><tp:taxon-name><tp:taxon-name-part taxon-name-part-type="genus" reg="Georissa">G.</tp:taxon-name-part> <tp:taxon-name-part taxon-name-part-type="species" reg="saulae">saulae</tp:taxon-name-part></tp:taxon-name></italic> is a paraphyletic group from which emerges the cave-dwelling species <italic><tp:taxon-name><tp:taxon-name-part taxon-name-part-type="genus" reg="Georissa">G.</tp:taxon-name-part> <tp:taxon-name-part taxon-name-part-type="species" reg="filiasaulae">filiasaulae</tp:taxon-name-part></tp:taxon-name></italic> (<xref ref-type="bibr" rid="B10">Haase and Schilthuizen 2007</xref>), a fully unsculptured species that was not included in the present study. <italic><tp:taxon-name><tp:taxon-name-part taxon-name-part-type="genus" reg="Georissa">G.</tp:taxon-name-part> <tp:taxon-name-part taxon-name-part-type="species" reg="saulae">saulae</tp:taxon-name-part></tp:taxon-name></italic> + <italic><tp:taxon-name><tp:taxon-name-part taxon-name-part-type="genus" reg="Georissa">G.</tp:taxon-name-part> <tp:taxon-name-part taxon-name-part-type="species" reg="filiasaulae">filiasaulae</tp:taxon-name-part></tp:taxon-name></italic> are sister to all other species in the “scaly group” (unpublished data).</p></tp:treatment-sec><tp:treatment-sec sec-type="discussion" id="SECID0EWVBK"><title>Discussion.</title><p>
              <italic><tp:taxon-name><tp:taxon-name-part taxon-name-part-type="genus" reg="Georissa">Georissa</tp:taxon-name-part> <tp:taxon-name-part taxon-name-part-type="species" reg="saulae">saulae</tp:taxon-name-part></tp:taxon-name></italic> was initially described as <italic><tp:taxon-name><tp:taxon-name-part taxon-name-part-type="genus" reg="Hydrocena">Hydrocena</tp:taxon-name-part> <tp:taxon-name-part taxon-name-part-type="species" reg="saulae">saulae</tp:taxon-name-part></tp:taxon-name></italic> van Benthem-Jutting, 1966, then assigned to the genus <italic><tp:taxon-name><tp:taxon-name-part taxon-name-part-type="genus" reg="Georissa">Georissa</tp:taxon-name-part></tp:taxon-name></italic> by <xref ref-type="bibr" rid="B34">Thompson and Dance (1983)</xref>. <xref ref-type="bibr" rid="B34">Thompson and Dance (1983)</xref> compared <italic><tp:taxon-name><tp:taxon-name-part taxon-name-part-type="genus" reg="Georissa">G.</tp:taxon-name-part> <tp:taxon-name-part taxon-name-part-type="species" reg="saulae">saulae</tp:taxon-name-part></tp:taxon-name></italic> with <italic><tp:taxon-name><tp:taxon-name-part taxon-name-part-type="genus" reg="Georissa">G.</tp:taxon-name-part> <tp:taxon-name-part taxon-name-part-type="species" reg="scalinella">scalinella</tp:taxon-name-part></tp:taxon-name></italic>, and even suggested <italic><tp:taxon-name><tp:taxon-name-part taxon-name-part-type="genus" reg="Georissa">G.</tp:taxon-name-part> <tp:taxon-name-part taxon-name-part-type="species" reg="saulae">saulae</tp:taxon-name-part></tp:taxon-name></italic> might be a subspecies. In contrast, we find that <italic><tp:taxon-name><tp:taxon-name-part taxon-name-part-type="genus" reg="Georissa">G.</tp:taxon-name-part> <tp:taxon-name-part taxon-name-part-type="species" reg="saulae">saulae</tp:taxon-name-part></tp:taxon-name></italic> is a proper species with very distinct conchological characters, especially the presence of radial ribs on the shell, which makes it easy to identify. In some specimens from the entrance of the Batu Sanaron cave system, the vertical scales are spaced, and radial sculpture is weak. Such individuals presumably represent the hybrid zone with the cave-dwelling <italic><tp:taxon-name><tp:taxon-name-part taxon-name-part-type="genus" reg="Georissa">G.</tp:taxon-name-part> <tp:taxon-name-part taxon-name-part-type="species" reg="filiasaulae">filiasaulae</tp:taxon-name-part></tp:taxon-name></italic> (<xref ref-type="bibr" rid="B10">Haase and Schilthuizen 2007</xref>, <xref ref-type="bibr" rid="B29">Schilthuizen et al. 2012</xref>).</p></tp:treatment-sec><ref-list><ref id="B24"><mixed-citation xmlns:xlink="http://www.w3.org/1999/xlink" xlink:type="simple">
          <person-group><name name-style="western"><surname>Saul</surname><given-names>M</given-names></name></person-group> (<year>1967</year>) <article-title>Shell collecting in the limestone caves of Borneo.</article-title> <source>Sabah Society Journal</source> <volume>3</volume>: <fpage>105</fpage>–<lpage>110</lpage>.</mixed-citation></ref><ref id="B34"><mixed-citation xmlns:xlink="http://www.w3.org/1999/xlink" xlink:type="simple">
          <person-group><name name-style="western"><surname>Thompson</surname><given-names>FG</given-names></name><name name-style="western"><surname>Dance</surname><given-names>SP</given-names></name></person-group> (<year>1983</year>) <article-title>Non-marine mollusks of Borneo. II <tp:taxon-name><tp:taxon-name-part taxon-name-part-type="infraclass">Pulmonata</tp:taxon-name-part></tp:taxon-name>: <tp:taxon-name><tp:taxon-name-part taxon-name-part-type="family">Pupillidae</tp:taxon-name-part></tp:taxon-name>, <tp:taxon-name><tp:taxon-name-part taxon-name-part-type="family">Clausiliidae</tp:taxon-name-part></tp:taxon-name>. III <tp:taxon-name><tp:taxon-name-part taxon-name-part-type="subclass">Prosobranchia</tp:taxon-name-part></tp:taxon-name>: <tp:taxon-name><tp:taxon-name-part taxon-name-part-type="family">Hydrocenidae</tp:taxon-name-part></tp:taxon-name>, <tp:taxon-name><tp:taxon-name-part taxon-name-part-type="family">Helicinidae</tp:taxon-name-part></tp:taxon-name>.</article-title> <source>Bulletin of the Florida State Museum Biological Sciences</source> <volume>29</volume>(<issue>3</issue>): <fpage>101</fpage>–<lpage>152</lpage>. <ext-link xlink:type="simple" ext-link-type="uri" xlink:href="https://www.floridamuseum.ufl.edu/files/2114/7180/1931/Vol-29-No-3.PDF">https://www.floridamuseum.ufl.edu/files/2114/7180/1931/Vol-29-No-3.PDF</ext-link></mixed-citation></ref><ref id="B10"><mixed-citation xmlns:xlink="http://www.w3.org/1999/xlink" xlink:type="simple">
          <person-group><name name-style="western"><surname>Haase</surname><given-names>M</given-names></name><name name-style="western"><surname>Schilthuizen</surname><given-names>M</given-names></name></person-group> (<year>2007</year>) <article-title>A new <italic><tp:taxon-name><tp:taxon-name-part taxon-name-part-type="genus">Georissa</tp:taxon-name-part></tp:taxon-name></italic> (<tp:taxon-name><tp:taxon-name-part taxon-name-part-type="class">Gastropoda</tp:taxon-name-part></tp:taxon-name>: <tp:taxon-name><tp:taxon-name-part taxon-name-part-type="order">Neritopsina</tp:taxon-name-part></tp:taxon-name>: <tp:taxon-name><tp:taxon-name-part taxon-name-part-type="family">Hydrocenidae</tp:taxon-name-part></tp:taxon-name>) from a limestone cave in Malaysian Borneo.</article-title> <source>Journal of Molluscan Studies</source> <volume>73</volume>(<issue>3</issue>): <fpage>215</fpage>–<lpage>221</lpage>. <ext-link xlink:type="simple" ext-link-type="doi" xlink:href="10.1093/mollus/eym020">https://doi.org/10.1093/mollus/eym020</ext-link></mixed-citation></ref><ref id="B29"><mixed-citation xmlns:xlink="http://www.w3.org/1999/xlink" xlink:type="simple">
          <person-group><name name-style="western"><surname>Schilthuizen</surname><given-names>M</given-names></name><name name-style="western"><surname>Rutten</surname><given-names>EJM</given-names></name><name name-style="western"><surname>Haase</surname><given-names>M</given-names></name></person-group> (<year>2012</year>) <article-title>Small-scale genetic structuring in a tropical cave snail and admixture with its above-ground sister species.</article-title> <source>Biological Journal of the Linnean Society</source> <volume>105</volume>(<issue>4</issue>): <fpage>727</fpage>–<lpage>740</lpage>. <ext-link xlink:type="simple" ext-link-type="doi" xlink:href="10.1111/j.1095-8312.2011.01835.x">https://doi.org/10.1111/j.1095-8312.2011.01835.x</ext-link></mixed-citation></ref><ref id="B2"><mixed-citation xmlns:xlink="http://www.w3.org/1999/xlink" xlink:type="simple">
          <person-group><name name-style="western"><surname>Beron</surname><given-names>P</given-names></name></person-group> (<year>2015</year>) <article-title>Comparative study of the invertebrate cave faunas of Southeast Asia and New Guinea.</article-title> <source>Historia Naturalis Bulgarica</source> <volume>21</volume>: <fpage>169</fpage>–<lpage>210</lpage>. <ext-link xlink:type="simple" ext-link-type="uri" xlink:href="http://www.nmnhs.com/historia-naturalis-bulgarica/pdfs/000365000212015.pdf">http://www.nmnhs.com/historia-naturalis-bulgarica/pdfs/000365000212015.pdf</ext-link></mixed-citation></ref><ref id="B20"><mixed-citation xmlns:xlink="http://www.w3.org/1999/xlink" xlink:type="simple">
          <person-group><name name-style="western"><surname>Phung</surname><given-names>CC</given-names></name><name name-style="western"><surname>Yu</surname><given-names>FTY</given-names></name><name name-style="western"><surname>Liew</surname><given-names>TS</given-names></name></person-group> (<year>2017</year>) <article-title>A checklist of land snails from the west coast islands of Sabah, Borneo (<tp:taxon-name><tp:taxon-name-part taxon-name-part-type="phylum">Mollusca</tp:taxon-name-part></tp:taxon-name>, <tp:taxon-name><tp:taxon-name-part taxon-name-part-type="class">Gastropoda</tp:taxon-name-part></tp:taxon-name>).</article-title> <source>ZooKeys</source> <volume>673</volume>: <fpage>49</fpage>–<lpage>104</lpage>. <ext-link xlink:type="simple" ext-link-type="doi" xlink:href="10.3897/zookeys.673.12422">https://doi.org/10.3897/zookeys.673.12422</ext-link></mixed-citation></ref><ref id="B19"><mixed-citation xmlns:xlink="http://www.w3.org/1999/xlink" xlink:type="simple">
          <person-group><name name-style="western"><surname>Osikowski</surname><given-names>A</given-names></name><name name-style="western"><surname>Hofman</surname><given-names>S</given-names></name><name name-style="western"><surname>Georgiev</surname><given-names>D</given-names></name><name name-style="western"><surname>Rysiewska</surname><given-names>A</given-names></name><name name-style="western"><surname>Falniowski</surname><given-names>A</given-names></name></person-group> (<year>2017</year>) <article-title>Unique, ancient stygobiont clade of <tp:taxon-name><tp:taxon-name-part taxon-name-part-type="family">Hydrobiidae</tp:taxon-name-part></tp:taxon-name> (<tp:taxon-name><tp:taxon-name-part taxon-name-part-type="superfamily">Truncatelloidea</tp:taxon-name-part></tp:taxon-name>) in Bulgaria: the origin of cave fauna.</article-title> <source>Folia Biologica (Kraków)</source> <volume>65</volume>(<issue>2</issue>): <fpage>79</fpage>–<lpage>93</lpage>. <ext-link xlink:type="simple" ext-link-type="doi" xlink:href="10.3409/fb65_2.79">https://doi.org/10.3409/fb65_2.79</ext-link></mixed-citation></ref></ref-list></tp:taxon-treatment>
