# Supplementary material for: A molecular and conchological dissection of the “scaly” Georissa of Malaysian Borneo (Gastropoda, Neritimorpha, Hydrocenidae)
Source: Zookeys. 2018 Jul 9;(773):1–55. doi: 10.3897/zookeys.773.24878 (PMC6048177; doi:10.3897/zookeys.773.24878)
Supplement: XML Treatment for Georissa hosei [file zookeys.773.24878-treatment3.xml]

<!DOCTYPE tp:taxon-treatment
  PUBLIC "-//TaxonX//DTD Taxonomic Treatment Publishing DTD v0 20100105//EN" "tax-treatment-NSO.dtd">
<tp:taxon-treatment xmlns:tp="http://www.plazi.org/taxpub"><tp:treatment-meta><kwd-group><label>Taxon classification</label><kwd><named-content xmlns:xlink="http://www.w3.org/1999/xlink" content-type="kingdom">Animalia</named-content></kwd><kwd><named-content xmlns:xlink="http://www.w3.org/1999/xlink" content-type="order">ORDO</named-content></kwd><kwd><named-content xmlns:xlink="http://www.w3.org/1999/xlink" content-type="family">FAMILIA</named-content></kwd></kwd-group><mixed-citation publication-type="journal"><person-group><name><surname>Khalik</surname><given-names>Mohd Zacaery</given-names></name><name><surname>Hendriks</surname><given-names>Kasper</given-names></name><name><surname>Vermeulen</surname><given-names>Jaap J.</given-names></name><name><surname>Schilthuizen</surname><given-names>Menno</given-names></name></person-group><article-title>A molecular and conchological dissection of the “scaly” <italic><tp:taxon-name><tp:taxon-name-part taxon-name-part-type="genus" reg="Georissa">Georissa</tp:taxon-name-part></tp:taxon-name></italic> of Malaysian Borneo (<tp:taxon-name><tp:taxon-name-part taxon-name-part-type="class">Gastropoda</tp:taxon-name-part></tp:taxon-name>, <tp:taxon-name><tp:taxon-name-part taxon-name-part-type="subclass">Neritimorpha</tp:taxon-name-part></tp:taxon-name>, <tp:taxon-name><tp:taxon-name-part taxon-name-part-type="family">Hydrocenidae</tp:taxon-name-part></tp:taxon-name>)</article-title><source>Zookeys</source><day>9</day><month>7</month><year>2018</year><volume>2018</volume><issue>773</issue><fpage>1</fpage><lpage>55</lpage><pub-id pub-id-type="doi">10.3897/zookeys.773.24878</pub-id></mixed-citation></tp:treatment-meta><tp:nomenclature><tp:taxon-name>
              <tp:taxon-name-part taxon-name-part-type="genus" reg="Georissa">Georissa</tp:taxon-name-part>
              <tp:taxon-name-part taxon-name-part-type="species" reg="hosei">hosei</tp:taxon-name-part>
            </tp:taxon-name><tp:taxon-authority>Godwin-Austen, 1889</tp:taxon-authority><tp:nomenclature-citation-list><tp:nomenclature-citation><tp:taxon-name>
                  <tp:taxon-name-part taxon-name-part-type="genus" reg="Georissa">Georissa</tp:taxon-name-part> <tp:taxon-name-part taxon-name-part-type="species" reg="hosei">hosei</tp:taxon-name-part></tp:taxon-name><comment>Godwin-Austen, 1889: 353, fig. 11 plate XXXIX; <xref ref-type="bibr" rid="B31">Smith 1893</xref>: 351, fig. 27 plate XXV; <xref ref-type="bibr" rid="B34">Thompson and Dance 1983</xref>: 116.</comment></tp:nomenclature-citation></tp:nomenclature-citation-list></tp:nomenclature><tp:treatment-sec sec-type="type locality" id="SECID0EZ1BK"><title>Type locality.</title><p>Borneo. (Unspecified)</p></tp:treatment-sec><tp:treatment-sec sec-type="type material" id="SECID0E51BK"><title>Type material.</title><p>
              <italic>Lectotype</italic> (Designated by <xref ref-type="bibr" rid="B34">Thompson and Dance 1983</xref>). Borneo: <named-content xmlns:xlink="http://www.w3.org/1999/xlink" content-type="dwc:institutional_code" xlink:type="simple">NHMUK</named-content> 1889.12.7.72 (glued on paper) (seen).</p></tp:treatment-sec><tp:treatment-sec sec-type="material" id="SECID0EU2BK"><title>Other material.</title><p>Jambusan, North Borneo: <named-content xmlns:xlink="http://www.w3.org/1999/xlink" content-type="dwc:institutional_code" xlink:type="simple">NHMUK</named-content> 92.7.20.122, <named-content xmlns:xlink="http://www.w3.org/1999/xlink" content-type="dwc:institutional_code" xlink:type="simple">NHMUK</named-content> 92.7.23.33-4. Gunung Liak/Padang, Kampung Skiat Baru, Jambusan, Sarawak (<named-content xmlns:xlink="http://www.w3.org/1999/xlink" content-type="dwc:verbatimCoordinates" xlink:type="simple"><named-content content-type="geo-json" specific-use="{&#34;type&#34;:&#34;Point&#34;,&#34;coordinates&#34;:[110.186500,1.400833]}" id="NCID0EH3BK" xlink:type="simple">01°24.05'N, 110°11.19'E</named-content></named-content>): <named-content xmlns:xlink="http://www.w3.org/1999/xlink" content-type="dwc:institutional_code" xlink:type="simple">MZU</named-content>/MOL 16.04, <named-content xmlns:xlink="http://www.w3.org/1999/xlink" content-type="dwc:institutional_code" xlink:type="simple">MZU</named-content>/MOL 16.05, <named-content xmlns:xlink="http://www.w3.org/1999/xlink" content-type="dwc:institutional_code" xlink:type="simple">MZU</named-content>/MOL 16.06, <named-content xmlns:xlink="http://www.w3.org/1999/xlink" content-type="dwc:institutional_code" xlink:type="simple">MZU</named-content>/MOL 16.07. Bukit Siboyuh, Kampung Skiat Baru, Jambusan, Sarawak (<named-content xmlns:xlink="http://www.w3.org/1999/xlink" content-type="dwc:verbatimCoordinates" xlink:type="simple"><named-content content-type="geo-json" specific-use="{&#34;type&#34;:&#34;Point&#34;,&#34;coordinates&#34;:[110.194833,1.381667]}" id="NCID0ED4BK" xlink:type="simple">01°22.90'N, 110°11.69'E</named-content></named-content>): <named-content xmlns:xlink="http://www.w3.org/1999/xlink" content-type="dwc:institutional_code" xlink:type="simple">MZU</named-content>/MOL 16.08. Bukit Tongak, Bidi, Bau/Jambusan, Sarawak (<named-content xmlns:xlink="http://www.w3.org/1999/xlink" content-type="dwc:verbatimCoordinates" xlink:type="simple"><named-content content-type="geo-json" specific-use="{&#34;type&#34;:&#34;Point&#34;,&#34;coordinates&#34;:[110.138667,1.377833]}" id="NCID0EQ4BK" xlink:type="simple">01°22.67'N, 110°08.32'E</named-content></named-content>): <named-content xmlns:xlink="http://www.w3.org/1999/xlink" content-type="dwc:institutional_code" xlink:type="simple">MZU</named-content>/MOL 16.09.</p></tp:treatment-sec><tp:treatment-sec sec-type="description" id="SECID0E14BK"><title>Description.</title><p>
              <italic>Protoconch</italic>. Color: red. Sculpture pattern: smooth. <italic>Teleoconch</italic>. Color: orange to red. First whorl: rounded or shouldered with flat surfaces above and below the shoulder. Subsequent whorls: convex to rounded; number of whorls: 2–2 ¼. <abbrev xmlns:xlink="http://www.w3.org/1999/xlink" xlink:title="Shell height" id="ABBRID0EE5BK" xlink:type="simple">SH</abbrev>: 1.06–1.55 mm, <abbrev xmlns:xlink="http://www.w3.org/1999/xlink" xlink:title="Shell width" id="ABBRID0EI5BK" xlink:type="simple">SW</abbrev>: 1.09–1.60 mm, SI: 0.94–1.12. <italic>Shell sculpture</italic>. Radial sculpture: absent, only weak growth lines. Spiral sculpture: present, weakly sculpted, continuous ribs, more prominent at the periphery. Scales: two to four series of low and broad vertical scales, regularly spaced, the upper scale series always the strongest, weaker series appear later at the spire, and the spaces between series are irregular. <italic>Aperture</italic>. Shape: oval. Basal side: rounded, angular at the columellar region. Parietal side: straight, palatal edge attached or removed at the body whorl. AH: 0.60–0.95 mm, <abbrev xmlns:xlink="http://www.w3.org/1999/xlink" xlink:title="Aperture width" id="ABBRID0EQ5BK" xlink:type="simple">AW</abbrev>: 0.80–1.16 mm, AI: 0.74–0.88.</p><fig id="F8" position="float" orientation="portrait"><label>Figure 7.</label><caption><p>
                  <italic><tp:taxon-name><tp:taxon-name-part taxon-name-part-type="genus" reg="Georissa">Georissa</tp:taxon-name-part> <tp:taxon-name-part taxon-name-part-type="species" reg="hosei">hosei</tp:taxon-name-part></tp:taxon-name></italic> Godwin-Austen, 1889. <bold>A–C</bold> <named-content xmlns:xlink="http://www.w3.org/1999/xlink" content-type="dwc:institutional_code" xlink:type="simple">MZU</named-content>/MOL 16.05 <bold>D–K</bold> <named-content xmlns:xlink="http://www.w3.org/1999/xlink" content-type="dwc:institutional_code" xlink:type="simple">MZU</named-content>/MOL 16.04. <bold>A, D</bold> Shell apertural view <bold>B</bold> Shell side view <bold>C</bold> Shell rear view <bold>E–F</bold> Shell cross-section from 3D model <bold>G–H</bold> Operculum frontal and ventral view <bold>I</bold> Shell top view <bold>J</bold> Protoconch side view <bold>K</bold> Close up of protoconch from top at 1000× magnification. Scale bars: 500 µm (<bold>A–I</bold>); 200 µm (<bold>J</bold>); 10 µm (<bold>K</bold>).</p></caption><graphic xmlns:xlink="http://www.w3.org/1999/xlink" xlink:href="zookeys-773-001-g007.jpg" position="float" orientation="portrait" xlink:type="simple" id="oo_215662.jpg"/></fig></tp:treatment-sec><tp:treatment-sec sec-type="Cross diagnosis" id="SECID0EQACK"><title>Cross diagnosis.</title><p>
              <italic><tp:taxon-name><tp:taxon-name-part taxon-name-part-type="genus" reg="Georissa">Georissa</tp:taxon-name-part> <tp:taxon-name-part taxon-name-part-type="species" reg="hosei">hosei</tp:taxon-name-part></tp:taxon-name></italic> has a diagnostic smooth protoconch. It possesses similar shell habitus and scale characters as <italic><tp:taxon-name><tp:taxon-name-part taxon-name-part-type="genus" reg="Georissa">G.</tp:taxon-name-part> <tp:taxon-name-part taxon-name-part-type="species" reg="sepulutensis">sepulutensis</tp:taxon-name-part></tp:taxon-name></italic>, <italic><tp:taxon-name><tp:taxon-name-part taxon-name-part-type="genus" reg="Georissa">G.</tp:taxon-name-part> <tp:taxon-name-part taxon-name-part-type="species" reg="pyrrhoderma">pyrrhoderma</tp:taxon-name-part></tp:taxon-name></italic>, and <italic><tp:taxon-name><tp:taxon-name-part taxon-name-part-type="genus" reg="Georissa">G.</tp:taxon-name-part> <tp:taxon-name-part taxon-name-part-type="species" reg="kobelti">kobelti</tp:taxon-name-part></tp:taxon-name></italic>. However, the scales of <italic><tp:taxon-name><tp:taxon-name-part taxon-name-part-type="genus" reg="Georissa">G.</tp:taxon-name-part> <tp:taxon-name-part taxon-name-part-type="species" reg="hosei">hosei</tp:taxon-name-part></tp:taxon-name></italic> are rarely developed into large and acutely projected scales.</p></tp:treatment-sec><tp:treatment-sec sec-type="distribution" id="SECID0ENCCK"><title>Distribution.</title><p>Known from Gunung Liak/Padang and Bukit Siboyuh at Kampung Skiat Baru, Jambusan, and Bukit Tongak, in the area of Bau, which is close to Jambusan.</p></tp:treatment-sec><tp:treatment-sec sec-type="Molecular analysis" id="SECID0ESCCK"><title>Molecular analysis.</title><p>ML and Bayesian analyses shows that all <italic><tp:taxon-name><tp:taxon-name-part taxon-name-part-type="genus" reg="Georissa">G.</tp:taxon-name-part> <tp:taxon-name-part taxon-name-part-type="species" reg="hosei">hosei</tp:taxon-name-part></tp:taxon-name></italic> individuals (16S: n = 21; CO1: n = 11) group together in one clade with 100% BS and 100% PP, which is the sister group of all other “scaly group” species, except <italic><tp:taxon-name><tp:taxon-name-part taxon-name-part-type="genus" reg="Georissa">G.</tp:taxon-name-part> <tp:taxon-name-part taxon-name-part-type="species" reg="saulae">saulae</tp:taxon-name-part></tp:taxon-name></italic>.</p></tp:treatment-sec><tp:treatment-sec sec-type="discussion" id="SECID0EODCK"><title>Discussion.</title><p>
              <xref ref-type="bibr" rid="B9">Godwin-Austen (1889)</xref>, when he described the species, mentioned that the sides of the spire (whorls) are flat, which we find to be the case for the first whorl in our material (as well as in the lectotype). The exact type locality was not specified, but <xref ref-type="bibr" rid="B31">Smith (1893)</xref> reported that the specimens of <italic><tp:taxon-name><tp:taxon-name-part taxon-name-part-type="genus" reg="Georissa">G.</tp:taxon-name-part> <tp:taxon-name-part taxon-name-part-type="species" reg="hosei">hosei</tp:taxon-name-part></tp:taxon-name></italic> described by <xref ref-type="bibr" rid="B9">Godwin-Austen (1889)</xref> were from Jambusan, Sarawak. It has to be noted that <italic><tp:taxon-name><tp:taxon-name-part taxon-name-part-type="genus" reg="Georissa">G.</tp:taxon-name-part> <tp:taxon-name-part taxon-name-part-type="species" reg="hosei">hosei</tp:taxon-name-part></tp:taxon-name></italic> is highly variable in shell shape and sculpture, even within a local population. For example, material we collected at Gunung Liak/Padang have anything between two and four series of broad and low scales. Material from Bukit Tongak has three to four spiral threads with scales. Material from Bukit Siboyuh, finally, is brighter in color (orange), with only one or two spiral series of scales. These three limestone outcrops are all within the area of not more than 10 km radius. <xref ref-type="bibr" rid="B34">Thompson and Dance (1983)</xref> noted that <italic><tp:taxon-name><tp:taxon-name-part taxon-name-part-type="genus" reg="Georissa">G.</tp:taxon-name-part> <tp:taxon-name-part taxon-name-part-type="species" reg="hosei">hosei</tp:taxon-name-part></tp:taxon-name></italic> is widely distributed in Sarawak, and they give Baram, Marudi, Niah, Tatau, and Bukit Sarang as localities. However, as we elaborate in this paper, many of these populations are not conspecific with <italic><tp:taxon-name><tp:taxon-name-part taxon-name-part-type="genus" reg="Georissa">G.</tp:taxon-name-part> <tp:taxon-name-part taxon-name-part-type="species" reg="hosei">hosei</tp:taxon-name-part></tp:taxon-name></italic>. For example, the image of “<italic><tp:taxon-name><tp:taxon-name-part taxon-name-part-type="genus" reg="Georissa">G.</tp:taxon-name-part> <tp:taxon-name-part taxon-name-part-type="species" reg="hosei">hosei</tp:taxon-name-part></tp:taxon-name></italic>” provided by <xref ref-type="bibr" rid="B34">Thompson and Dance (1983)</xref> – UF 35919, from Batu Gading, Baram, appears conspecific to <italic><tp:taxon-name><tp:taxon-name-part taxon-name-part-type="genus" reg="Georissa">G.</tp:taxon-name-part> <tp:taxon-name-part taxon-name-part-type="species" reg="kobelti">kobelti</tp:taxon-name-part></tp:taxon-name></italic>. Also, their “<italic><tp:taxon-name><tp:taxon-name-part taxon-name-part-type="genus" reg="Georissa">G.</tp:taxon-name-part> <tp:taxon-name-part taxon-name-part-type="species" reg="hosei">hosei</tp:taxon-name-part></tp:taxon-name></italic>” from Bukit Sarang we here describe as a <italic><tp:taxon-name><tp:taxon-name-part taxon-name-part-type="genus" reg="Georissa">G.</tp:taxon-name-part> <tp:taxon-name-part taxon-name-part-type="species" reg="anyiensis">anyiensis</tp:taxon-name-part></tp:taxon-name></italic> sp. n.</p></tp:treatment-sec><ref-list><ref id="B31"><mixed-citation xmlns:xlink="http://www.w3.org/1999/xlink" xlink:type="simple">
          <person-group><name name-style="western"><surname>Smith</surname><given-names>EA</given-names></name></person-group> (<year>1893</year>) <article-title>Descriptions of new species of land-shells from Borneo.</article-title> <source>Zoological Journal of the Linnean Society</source> <volume>24</volume>(<issue>154</issue>): <fpage>341</fpage>–<lpage>352</lpage>. <ext-link xlink:type="simple" ext-link-type="doi" xlink:href="10.1111/j.1096–3642.1893.tb02488.x">http://dx.doi.org/10.1111/j.1096–3642.1893.tb02488.x</ext-link></mixed-citation></ref><ref id="B34"><mixed-citation xmlns:xlink="http://www.w3.org/1999/xlink" xlink:type="simple">
          <person-group><name name-style="western"><surname>Thompson</surname><given-names>FG</given-names></name><name name-style="western"><surname>Dance</surname><given-names>SP</given-names></name></person-group> (<year>1983</year>) <article-title>Non-marine mollusks of Borneo. II <tp:taxon-name><tp:taxon-name-part taxon-name-part-type="infraclass">Pulmonata</tp:taxon-name-part></tp:taxon-name>: <tp:taxon-name><tp:taxon-name-part taxon-name-part-type="family">Pupillidae</tp:taxon-name-part></tp:taxon-name>, <tp:taxon-name><tp:taxon-name-part taxon-name-part-type="family">Clausiliidae</tp:taxon-name-part></tp:taxon-name>. III <tp:taxon-name><tp:taxon-name-part taxon-name-part-type="subclass">Prosobranchia</tp:taxon-name-part></tp:taxon-name>: <tp:taxon-name><tp:taxon-name-part taxon-name-part-type="family">Hydrocenidae</tp:taxon-name-part></tp:taxon-name>, <tp:taxon-name><tp:taxon-name-part taxon-name-part-type="family">Helicinidae</tp:taxon-name-part></tp:taxon-name>.</article-title> <source>Bulletin of the Florida State Museum Biological Sciences</source> <volume>29</volume>(<issue>3</issue>): <fpage>101</fpage>–<lpage>152</lpage>. <ext-link xlink:type="simple" ext-link-type="uri" xlink:href="https://www.floridamuseum.ufl.edu/files/2114/7180/1931/Vol-29-No-3.PDF">https://www.floridamuseum.ufl.edu/files/2114/7180/1931/Vol-29-No-3.PDF</ext-link></mixed-citation></ref><ref id="B9"><mixed-citation xmlns:xlink="http://www.w3.org/1999/xlink" xlink:type="simple">
          <person-group><name name-style="western"><surname>Godwin-Austen</surname><given-names>HH</given-names></name></person-group> (<year>1889</year>) On a collection of land-shells made in Borneo by Mr. A. Everett with supposed new species. Part 1. Proceedings of the Zoological Society of London: 332–355. <ext-link xlink:type="simple" ext-link-type="uri" xlink:href="https://www.biodiversitylibrary.org/page/30866786#page/434/mode/1up">https://www.biodiversitylibrary.org/page/30866786#page/434/mode/1up</ext-link></mixed-citation></ref></ref-list></tp:taxon-treatment>
