# Supplementary material for: A molecular and conchological dissection of the “scaly” Georissa of Malaysian Borneo (Gastropoda, Neritimorpha, Hydrocenidae)
Source: Zookeys. 2018 Jul 9;(773):1–55. doi: 10.3897/zookeys.773.24878 (PMC6048177; doi:10.3897/zookeys.773.24878)
Supplement: XML Treatment for Georissa muluensis [file zookeys.773.24878-treatment5.xml]

<!DOCTYPE tp:taxon-treatment
  PUBLIC "-//TaxonX//DTD Taxonomic Treatment Publishing DTD v0 20100105//EN" "tax-treatment-NSO.dtd">
<tp:taxon-treatment xmlns:tp="http://www.plazi.org/taxpub"><tp:treatment-meta><kwd-group><label>Taxon classification</label><kwd><named-content xmlns:xlink="http://www.w3.org/1999/xlink" content-type="kingdom">Animalia</named-content></kwd><kwd><named-content xmlns:xlink="http://www.w3.org/1999/xlink" content-type="order">ORDO</named-content></kwd><kwd><named-content xmlns:xlink="http://www.w3.org/1999/xlink" content-type="family">FAMILIA</named-content></kwd></kwd-group><mixed-citation publication-type="journal"><person-group><name><surname>Khalik</surname><given-names>Mohd Zacaery</given-names></name><name><surname>Hendriks</surname><given-names>Kasper</given-names></name><name><surname>Vermeulen</surname><given-names>Jaap J.</given-names></name><name><surname>Schilthuizen</surname><given-names>Menno</given-names></name></person-group><article-title>A molecular and conchological dissection of the “scaly” <italic><tp:taxon-name><tp:taxon-name-part taxon-name-part-type="genus" reg="Georissa">Georissa</tp:taxon-name-part></tp:taxon-name></italic> of Malaysian Borneo (<tp:taxon-name><tp:taxon-name-part taxon-name-part-type="class">Gastropoda</tp:taxon-name-part></tp:taxon-name>, <tp:taxon-name><tp:taxon-name-part taxon-name-part-type="subclass">Neritimorpha</tp:taxon-name-part></tp:taxon-name>, <tp:taxon-name><tp:taxon-name-part taxon-name-part-type="family">Hydrocenidae</tp:taxon-name-part></tp:taxon-name>)</article-title><source>Zookeys</source><day>9</day><month>7</month><year>2018</year><volume>2018</volume><issue>773</issue><fpage>1</fpage><lpage>55</lpage><pub-id pub-id-type="doi">10.3897/zookeys.773.24878</pub-id></mixed-citation></tp:treatment-meta><tp:nomenclature><tp:taxon-name>
              <tp:taxon-name-part taxon-name-part-type="genus" reg="Georissa">Georissa</tp:taxon-name-part>
              <tp:taxon-name-part taxon-name-part-type="species" reg="muluensis">muluensis</tp:taxon-name-part>
              <object-id xmlns:xlink="http://www.w3.org/1999/xlink" content-type="zoobank" xlink:type="simple">http://zoobank.org/8CAE7706-39F4-47ED-9275-7606DDD5FC26</object-id>
            </tp:taxon-name><tp:taxon-status xmlns:xlink="http://www.w3.org/1999/xlink" xlink:type="simple">sp. n.</tp:taxon-status></tp:nomenclature><tp:treatment-sec sec-type="type locality" id="SECID0EMWCK"><title>Type locality.</title><p>Lagang Cave, Mulu National Park, Mulu, Sarawak, Malaysia (<named-content xmlns:xlink="http://www.w3.org/1999/xlink" content-type="dwc:verbatimCoordinates" xlink:type="simple"><named-content content-type="geo-json" specific-use="{&#34;type&#34;:&#34;Point&#34;,&#34;coordinates&#34;:[114.822833,4.051000]}" id="NCID0EVWCK" xlink:type="simple">04°03.06'N, 114°49.37'E</named-content></named-content>).</p></tp:treatment-sec><tp:treatment-sec sec-type="type material" id="SECID0E1WCK"><title>Type material.</title><p>
              <italic>Holotype</italic>. Lagang Cave, Mulu National Park, Mulu, Sarawak, Malaysia (<named-content xmlns:xlink="http://www.w3.org/1999/xlink" content-type="dwc:verbatimCoordinates" xlink:type="simple"><named-content content-type="geo-json" specific-use="{&#34;type&#34;:&#34;Point&#34;,&#34;coordinates&#34;:[114.822833,4.051000]}" id="NCID0EFXCK" xlink:type="simple">04°03.06'N, 114°49.37'E</named-content></named-content>): <named-content xmlns:xlink="http://www.w3.org/1999/xlink" content-type="dwc:institutional_code" xlink:type="simple">MZU</named-content>/MOL 17.86 (leg. MZ Khalik and SK Reduan). <italic>Paratypes</italic>. Lagang Cave, Mulu National Park, Mulu, Sarawak (<named-content xmlns:xlink="http://www.w3.org/1999/xlink" content-type="dwc:verbatimCoordinates" xlink:type="simple"><named-content content-type="geo-json" specific-use="{&#34;type&#34;:&#34;Point&#34;,&#34;coordinates&#34;:[114.822833,4.051000]}" id="NCID0EUXCK" xlink:type="simple">04°03.06'N, 114°49.37'E</named-content></named-content>): <named-content xmlns:xlink="http://www.w3.org/1999/xlink" content-type="dwc:institutional_code" xlink:type="simple">MZU</named-content>/MOL 17.30 (13), <named-content xmlns:xlink="http://www.w3.org/1999/xlink" content-type="dwc:institutional_code" xlink:type="simple">MZU</named-content>/MOL 17.31 (9).</p></tp:treatment-sec><tp:treatment-sec sec-type="material" id="SECID0EDYCK"><title>Other material.</title><p>Deer Cave, Mulu National Park, Mulu, Sarawak: <abbrev xmlns:xlink="http://www.w3.org/1999/xlink" xlink:title="Jaap Vermeulen (personal collection)" id="ABBRID0EJYCK" xlink:type="simple">JJV</abbrev> 10533 (this sample, approximately 120 individuals, also contains specimens of <italic><tp:taxon-name><tp:taxon-name-part taxon-name-part-type="genus" reg="Georissa">G.</tp:taxon-name-part> <tp:taxon-name-part taxon-name-part-type="species" reg="hadra">hadra</tp:taxon-name-part></tp:taxon-name></italic>), <abbrev xmlns:xlink="http://www.w3.org/1999/xlink" xlink:title="Jaap Vermeulen (personal collection)" id="ABBRID0EYYCK" xlink:type="simple">JJV</abbrev> 10554 (this sample contains 5 individual of <italic><tp:taxon-name><tp:taxon-name-part taxon-name-part-type="genus" reg="Georissa">G.</tp:taxon-name-part> <tp:taxon-name-part taxon-name-part-type="species" reg="muluensis">muluensis</tp:taxon-name-part></tp:taxon-name></italic>, 1 individual <italic><tp:taxon-name><tp:taxon-name-part taxon-name-part-type="genus" reg="Georissa">G.</tp:taxon-name-part> <tp:taxon-name-part taxon-name-part-type="species" reg="hadra">hadra</tp:taxon-name-part></tp:taxon-name></italic>), <abbrev xmlns:xlink="http://www.w3.org/1999/xlink" xlink:title="Jaap Vermeulen (personal collection)" id="ABBRID0ESZCK" xlink:type="simple">JJV</abbrev> 10533 (this sample, approximately 150 individuals, also contains specimens of <italic><tp:taxon-name><tp:taxon-name-part taxon-name-part-type="genus" reg="Georissa">G.</tp:taxon-name-part> <tp:taxon-name-part taxon-name-part-type="species" reg="hadra">hadra</tp:taxon-name-part></tp:taxon-name></italic> and <italic><tp:taxon-name><tp:taxon-name-part taxon-name-part-type="genus" reg="Georissa">G.</tp:taxon-name-part> <tp:taxon-name-part taxon-name-part-type="species" reg="kobelti">kobelti</tp:taxon-name-part></tp:taxon-name></italic>). Mulu N.P., Mulu, Sarawak: <abbrev xmlns:xlink="http://www.w3.org/1999/xlink" xlink:title="Jaap Vermeulen (personal collection)" id="ABBRID0EM1CK" xlink:type="simple">JJV</abbrev> 10527.</p></tp:treatment-sec><tp:treatment-sec sec-type="etymology" id="SECID0EQ1CK"><title>Etymology.</title><p>Named after Mulu National Park, Sarawak, Malaysia, the type locality.</p></tp:treatment-sec><tp:treatment-sec sec-type="description" id="SECID0EV1CK"><title>Description.</title><p>
              <italic>Protoconch</italic>. Color: yellow. Sculpture pattern: meshed – ellipsoidal mesh shape. Mesh width: 16–26 µm. <italic>Teleoconch</italic>. Color: yellow. First whorl: shouldered, above the shoulder flat, nearly horizontal; below the shoulder flat, cylindrical, but abruptly withdrawn into the deeply incised suture. Subsequent whorls: convex to rounded. <abbrev xmlns:xlink="http://www.w3.org/1999/xlink" xlink:title="Shell height" id="ABBRID0E61CK" xlink:type="simple">SH</abbrev>: 1.67–2.05 mm, <abbrev xmlns:xlink="http://www.w3.org/1999/xlink" xlink:title="Shell width" id="ABBRID0ED2CK" xlink:type="simple">SW</abbrev>: 1.57–1.79 mm, SI: 1.08–1.18. Total number of whorls: 2 ¼-3. <italic>Shell sculpture</italic>. Radial sculpture: absent, only weak to strong growth lines are visible. Spiral sculpture: present, consisting of thin, but strongly sculpted and continuous ribs. Scales: two to three series of tall and diagonal scales, regularly spaced, the upper scale series always stronger than the lower ones, weaker series appear later at the spire or consist only of randomly spaced arrays of acute nodules, widely spaced between the first and second scale series, more densely spaced later. <italic>Aperture</italic>. Shape: rounded to slightly oval. Basal side: rounded, angular at the columellar region. Parietal side: straight to slightly curved. AH: 0.82–0.98 mm, <abbrev xmlns:xlink="http://www.w3.org/1999/xlink" xlink:title="Aperture width" id="ABBRID0EL2CK" xlink:type="simple">AW</abbrev>: 1.03–1.18 mm, AI: 0.77–0.83. <italic>Holotype dimension</italic>. <abbrev xmlns:xlink="http://www.w3.org/1999/xlink" xlink:title="Shell height" id="ABBRID0ER2CK" xlink:type="simple">SH</abbrev>: 1.67 mm, <abbrev xmlns:xlink="http://www.w3.org/1999/xlink" xlink:title="Shell width" id="ABBRID0EV2CK" xlink:type="simple">SW</abbrev>: 1.53 mm, AH: 0.82 mm, <abbrev xmlns:xlink="http://www.w3.org/1999/xlink" xlink:title="Aperture width" id="ABBRID0EZ2CK" xlink:type="simple">AW</abbrev>: 1.07 mm.</p><fig id="F10" position="float" orientation="portrait"><label>Figure 9.</label><caption><p>
                  <italic><tp:taxon-name><tp:taxon-name-part taxon-name-part-type="genus" reg="Georissa">Georissa</tp:taxon-name-part> <tp:taxon-name-part taxon-name-part-type="species" reg="muluensis">muluensis</tp:taxon-name-part></tp:taxon-name></italic> sp. n. <bold>A–C</bold> Holotype: <named-content xmlns:xlink="http://www.w3.org/1999/xlink" content-type="dwc:institutional_code" xlink:type="simple">MZU</named-content>/MOL 17.86 <bold>D–K</bold> Paratypes: <named-content xmlns:xlink="http://www.w3.org/1999/xlink" content-type="dwc:institutional_code" xlink:type="simple">MZU</named-content>/MOL 17.30. <bold>A, D</bold> Shell apertural view <bold>B</bold> Shell side view <bold>C</bold> Shell rear view <bold>E–F</bold> Shell cross-section from 3D model <bold>G–H</bold> Operculum frontal and ventral view <bold>I</bold> Shell top view <bold>J</bold> Protoconch side view. <bold>K</bold>. Close up of protoconch from top at 1000× magnification. Scale bars: 500 µm (<bold>A–I</bold>); 200 µm (<bold>J</bold>); 10 µm (<bold>K</bold>).</p></caption><graphic xmlns:xlink="http://www.w3.org/1999/xlink" xlink:href="zookeys-773-001-g009.jpg" position="float" orientation="portrait" xlink:type="simple" id="oo_215664.jpg"/></fig></tp:treatment-sec><tp:treatment-sec sec-type="Cross diagnosis" id="SECID0EZ4CK"><title>Cross diagnosis.</title><p>The wide spacing of the major spiral scale series of <italic><tp:taxon-name><tp:taxon-name-part taxon-name-part-type="genus" reg="Georissa">G.</tp:taxon-name-part> <tp:taxon-name-part taxon-name-part-type="species" reg="muluensis">muluensis</tp:taxon-name-part></tp:taxon-name></italic> is similar to <italic><tp:taxon-name><tp:taxon-name-part taxon-name-part-type="genus" reg="Georissa">G.</tp:taxon-name-part> <tp:taxon-name-part taxon-name-part-type="species" reg="kinabatanganensis">kinabatanganensis</tp:taxon-name-part></tp:taxon-name></italic>, but <italic><tp:taxon-name><tp:taxon-name-part taxon-name-part-type="genus" reg="Georissa">G.</tp:taxon-name-part> <tp:taxon-name-part taxon-name-part-type="species" reg="muluensis">muluensis</tp:taxon-name-part></tp:taxon-name></italic> has a more elongated shell shape, rather than the more flattened habitus of <italic><tp:taxon-name><tp:taxon-name-part taxon-name-part-type="genus" reg="Georissa">G.</tp:taxon-name-part> <tp:taxon-name-part taxon-name-part-type="species" reg="kinabatanganensis">kinabatanganensis</tp:taxon-name-part></tp:taxon-name></italic>. In general shell shape and sculpture <italic><tp:taxon-name><tp:taxon-name-part taxon-name-part-type="genus" reg="Georissa">G.</tp:taxon-name-part> <tp:taxon-name-part taxon-name-part-type="species" reg="muluensis">muluensis</tp:taxon-name-part></tp:taxon-name></italic> also resembles <italic><tp:taxon-name><tp:taxon-name-part taxon-name-part-type="genus" reg="Georissa">G.</tp:taxon-name-part> <tp:taxon-name-part taxon-name-part-type="species" reg="hadra">hadra</tp:taxon-name-part></tp:taxon-name></italic>, which, however, is larger and more elongated.</p></tp:treatment-sec><tp:treatment-sec sec-type="distribution" id="SECID0EBADK"><title>Distribution.</title><p>Known only from the small area of Lagang Cave, Mulu National Park, Mulu, Sarawak, Malaysia.</p></tp:treatment-sec><tp:treatment-sec sec-type="Molecular analysis" id="SECID0EGADK"><title>Molecular analysis.</title><p>ML and Bayesian analyses show that the individuals of <italic><tp:taxon-name><tp:taxon-name-part taxon-name-part-type="genus" reg="Georissa">G.</tp:taxon-name-part> <tp:taxon-name-part taxon-name-part-type="species" reg="muluensis">muluensis</tp:taxon-name-part></tp:taxon-name></italic> (16S: n = 4; CO1: n = 4) form a monophyletic group with 100% BS and 100% PP, which is the sister group of <italic><tp:taxon-name><tp:taxon-name-part taxon-name-part-type="genus" reg="Georissa">G.</tp:taxon-name-part> <tp:taxon-name-part taxon-name-part-type="species" reg="hadra">hadra</tp:taxon-name-part></tp:taxon-name></italic>.</p></tp:treatment-sec></tp:taxon-treatment>
