# Supplementary material for: A molecular and conchological dissection of the “scaly” Georissa of Malaysian Borneo (Gastropoda, Neritimorpha, Hydrocenidae)
Source: Zookeys. 2018 Jul 9;(773):1–55. doi: 10.3897/zookeys.773.24878 (PMC6048177; doi:10.3897/zookeys.773.24878)
Supplement: XML Treatment for Georissa hadra [file zookeys.773.24878-treatment6.xml]

<!DOCTYPE tp:taxon-treatment
  PUBLIC "-//TaxonX//DTD Taxonomic Treatment Publishing DTD v0 20100105//EN" "tax-treatment-NSO.dtd">
<tp:taxon-treatment xmlns:tp="http://www.plazi.org/taxpub"><tp:treatment-meta><kwd-group><label>Taxon classification</label><kwd><named-content xmlns:xlink="http://www.w3.org/1999/xlink" content-type="kingdom">Animalia</named-content></kwd><kwd><named-content xmlns:xlink="http://www.w3.org/1999/xlink" content-type="order">ORDO</named-content></kwd><kwd><named-content xmlns:xlink="http://www.w3.org/1999/xlink" content-type="family">FAMILIA</named-content></kwd></kwd-group><mixed-citation publication-type="journal"><person-group><name><surname>Khalik</surname><given-names>Mohd Zacaery</given-names></name><name><surname>Hendriks</surname><given-names>Kasper</given-names></name><name><surname>Vermeulen</surname><given-names>Jaap J.</given-names></name><name><surname>Schilthuizen</surname><given-names>Menno</given-names></name></person-group><article-title>A molecular and conchological dissection of the “scaly” <italic><tp:taxon-name><tp:taxon-name-part taxon-name-part-type="genus" reg="Georissa">Georissa</tp:taxon-name-part></tp:taxon-name></italic> of Malaysian Borneo (<tp:taxon-name><tp:taxon-name-part taxon-name-part-type="class">Gastropoda</tp:taxon-name-part></tp:taxon-name>, <tp:taxon-name><tp:taxon-name-part taxon-name-part-type="subclass">Neritimorpha</tp:taxon-name-part></tp:taxon-name>, <tp:taxon-name><tp:taxon-name-part taxon-name-part-type="family">Hydrocenidae</tp:taxon-name-part></tp:taxon-name>)</article-title><source>Zookeys</source><day>9</day><month>7</month><year>2018</year><volume>2018</volume><issue>773</issue><fpage>1</fpage><lpage>55</lpage><pub-id pub-id-type="doi">10.3897/zookeys.773.24878</pub-id></mixed-citation></tp:treatment-meta><tp:nomenclature><tp:taxon-name>
              <tp:taxon-name-part taxon-name-part-type="genus" reg="Georissa">Georissa</tp:taxon-name-part>
              <tp:taxon-name-part taxon-name-part-type="species" reg="hadra">hadra</tp:taxon-name-part>
            </tp:taxon-name><tp:taxon-authority>Thompson &amp; Dance, 1983</tp:taxon-authority><tp:nomenclature-citation-list><tp:nomenclature-citation><tp:taxon-name>
                  <tp:taxon-name-part taxon-name-part-type="genus" reg="Georissa">Georissa</tp:taxon-name-part> <tp:taxon-name-part taxon-name-part-type="species" reg="hadra">hadra</tp:taxon-name-part></tp:taxon-name><comment>Thompson &amp; Dance, 1983: 115–116, fig. 32, 43–46.</comment></tp:nomenclature-citation></tp:nomenclature-citation-list></tp:nomenclature><tp:treatment-sec sec-type="type locality" id="SECID0ESCDK"><title>Type locality.</title><p>Butik Besungai, a small limestone hill 0.5 miles southwest of Batu Gading, and about 4 miles northeast of Long Lama, Baram Valley, Fourth Division, Sarawak. <named-content xmlns:xlink="http://www.w3.org/1999/xlink" content-type="dwc:verbatimCoordinates" xlink:type="simple"><named-content content-type="geo-json" specific-use="{&#34;type&#34;:&#34;Point&#34;,&#34;coordinates&#34;:[114.416667,3.866667]}" id="NCID0E2CDK" xlink:type="simple">03°52'N, 114°25'E</named-content></named-content>.</p></tp:treatment-sec><tp:treatment-sec sec-type="type material" id="SECID0EADDK"><title>Type material.</title><p>
              <italic>Holotype</italic>. Butik Besungai, a small limestone hill 0.5 miles southwest of Batu Gading, and about 4 miles northeast of Long Lama, Baram Valley, Fourth Division, Sarawak: <ext-link xmlns:xlink="http://www.w3.org/1999/xlink" ext-link-type="gen" xlink:href="UF36107" xlink:type="simple">UF36107</ext-link> (not seen). <italic>Paratypes</italic>. Butik Besungai ½ mile <abbrev xmlns:xlink="http://www.w3.org/1999/xlink" xlink:title="Shell width" id="ABBRID0EKDDK" xlink:type="simple">SW</abbrev>. of Batu Gading, 4 miles NE. of Long Lama, Baram Valley, 4<sup>th</sup> Div., Sarawak, Malaysia: BMNH 1984004 (seen). Baram valley, Long Lama, Bt. Besungai 0.5 m <abbrev xmlns:xlink="http://www.w3.org/1999/xlink" xlink:title="Shell width" id="ABBRID0EQDDK" xlink:type="simple">SW</abbrev> of Batu Gading, Sarawak (<named-content xmlns:xlink="http://www.w3.org/1999/xlink" content-type="dwc:verbatimCoordinates" xlink:type="simple"><named-content content-type="geo-json" specific-use="{&#34;type&#34;:&#34;Point&#34;,&#34;coordinates&#34;:[114.416667,3.866667]}" id="NCID0EXDDK" xlink:type="simple">03°52.00'N, 114°25.00'E</named-content></named-content>): <abbrev xmlns:xlink="http://www.w3.org/1999/xlink" xlink:title="Jaap Vermeulen (personal collection)" id="ABBRID0E3DDK" xlink:type="simple">JJV</abbrev> 13421 (seen).</p></tp:treatment-sec><tp:treatment-sec sec-type="material" id="SECID0EAEDK"><title>Other material.</title><p>Lang Cave, Mulu N.P., Mulu, Sarawak (<named-content xmlns:xlink="http://www.w3.org/1999/xlink" content-type="dwc:verbatimCoordinates" xlink:type="simple"><named-content content-type="geo-json" specific-use="{&#34;type&#34;:&#34;Point&#34;,&#34;coordinates&#34;:[114.824667,4.024833]}" id="NCID0EJEDK" xlink:type="simple">04°01.49'N, 114°49.48'E</named-content></named-content>): <named-content xmlns:xlink="http://www.w3.org/1999/xlink" content-type="dwc:institutional_code" xlink:type="simple">MZU</named-content>/MOL 17.32, <named-content xmlns:xlink="http://www.w3.org/1999/xlink" content-type="dwc:institutional_code" xlink:type="simple">MZU</named-content>/MOL 17.33, <named-content xmlns:xlink="http://www.w3.org/1999/xlink" content-type="dwc:institutional_code" xlink:type="simple">MZU</named-content>/MOL 17.34, <named-content xmlns:xlink="http://www.w3.org/1999/xlink" content-type="dwc:institutional_code" xlink:type="simple">MZU</named-content>/MOL 17.35. Deer Cave, Mulu N.P., Mulu, Sarawak: <abbrev xmlns:xlink="http://www.w3.org/1999/xlink" xlink:title="Jaap Vermeulen (personal collection)" id="ABBRID0ECFDK" xlink:type="simple">JJV</abbrev> 10533 (this sample, approximately 120 individuals, also contains <italic><tp:taxon-name><tp:taxon-name-part taxon-name-part-type="genus" reg="Georissa">G.</tp:taxon-name-part> <tp:taxon-name-part taxon-name-part-type="species" reg="muluensis">muluensis</tp:taxon-name-part></tp:taxon-name></italic>), <abbrev xmlns:xlink="http://www.w3.org/1999/xlink" xlink:title="Jaap Vermeulen (personal collection)" id="ABBRID0ERFDK" xlink:type="simple">JJV</abbrev> 10554 (5 individual of <italic><tp:taxon-name><tp:taxon-name-part taxon-name-part-type="genus" reg="Georissa">G.</tp:taxon-name-part> <tp:taxon-name-part taxon-name-part-type="species" reg="muluensis">muluensis</tp:taxon-name-part></tp:taxon-name></italic>, 1 individual <italic><tp:taxon-name><tp:taxon-name-part taxon-name-part-type="genus" reg="Georissa">G.</tp:taxon-name-part> <tp:taxon-name-part taxon-name-part-type="species" reg="hadra">hadra</tp:taxon-name-part></tp:taxon-name></italic>), <abbrev xmlns:xlink="http://www.w3.org/1999/xlink" xlink:title="Jaap Vermeulen (personal collection)" id="ABBRID0ELGDK" xlink:type="simple">JJV</abbrev> 10533 (this sample, approximately 150 individuals, also contains <italic><tp:taxon-name><tp:taxon-name-part taxon-name-part-type="genus" reg="Georissa">G.</tp:taxon-name-part> <tp:taxon-name-part taxon-name-part-type="species" reg="muluensis">muluensis</tp:taxon-name-part></tp:taxon-name></italic> and <italic><tp:taxon-name><tp:taxon-name-part taxon-name-part-type="genus" reg="Georissa">G.</tp:taxon-name-part> <tp:taxon-name-part taxon-name-part-type="species" reg="kobelti">kobelti</tp:taxon-name-part></tp:taxon-name></italic>).</p><p>Butik = a misspelling of Bukit, a local name for hill.</p></tp:treatment-sec><tp:treatment-sec sec-type="description" id="SECID0EGHDK"><title>Description.</title><p>
              <italic>Protoconch</italic>. Color: orange. Sculpture pattern: meshed – rounded to ellipsoidal or undefined mesh shape. Mesh width: 12–24 µm. <italic>Teleoconch</italic>. Color: orange. First whorl: with a distinct shoulder (provided with a series of minuscule scales), above the shoulder flat and tapering towards the suture, below the shoulder flat and cylindrical. Subsequent whorls: distinctly scalariform, with three separate aspects separated by two or more main spiral series of scales: above the uppermost spiral series gently curved towards the suture; in between both spiral series flat and cylindrical; below the lowest spiral series abruptly narrowed towards the deeply impressed suture (on the final whorl these three aspects fuse, forming a uniformly rounded impression). <abbrev xmlns:xlink="http://www.w3.org/1999/xlink" xlink:title="Shell height" id="ABBRID0EQHDK" xlink:type="simple">SH</abbrev>: 2.61–2.91 mm, <abbrev xmlns:xlink="http://www.w3.org/1999/xlink" xlink:title="Shell width" id="ABBRID0EUHDK" xlink:type="simple">SW</abbrev>: 2.05–2.19 mm, SI: 1.21–1.37. Total number of whorls: 2 ¾-3 ¼. <italic>Shell sculpture</italic>. Radial sculpture: absent, but with strong and unevenly layered growth lines. Spiral sculpture: present, weakly sculpted, continuous to discontinuous. Scales: two to four irregularly spaced series of low to high, and minute to broad diagonal scales, densely spaced, the first scale series always the strongest, weaker series appearing later at the spire. <italic>Aperture</italic>. Shape: rounded, with a tilt below the palatal side. Basal side: rounded, angular at the columellar region. Parietal side: straight to curved. AH: 1.11–1.33 mm, <abbrev xmlns:xlink="http://www.w3.org/1999/xlink" xlink:title="Aperture width" id="ABBRID0E3HDK" xlink:type="simple">AW</abbrev>: 1.32–1.48 mm, AI: 0.83–1.01.</p><fig id="F11" position="float" orientation="portrait"><label>Figure 10.</label><caption><p>
                  <italic><tp:taxon-name><tp:taxon-name-part taxon-name-part-type="genus" reg="Georissa">Georissa</tp:taxon-name-part> <tp:taxon-name-part taxon-name-part-type="species" reg="hadra">hadra</tp:taxon-name-part></tp:taxon-name></italic> Thompson &amp; Dance, 1983. <bold>A–C</bold> <named-content xmlns:xlink="http://www.w3.org/1999/xlink" content-type="dwc:institutional_code" xlink:type="simple">MZU</named-content>/MOL 17.33 <bold>D–K</bold> <named-content xmlns:xlink="http://www.w3.org/1999/xlink" content-type="dwc:institutional_code" xlink:type="simple">ZMA</named-content>/MOLL 17.32. <bold>A, D</bold> Shell apertural view <bold>B</bold> Shell side view <bold>C</bold> Shell rear view <bold>E–F</bold> Shell cross-section from 3D model <bold>G–H</bold> Operculum frontal and ventral view <bold>I</bold> Shell top view <bold>J</bold> Protoconch side view <bold>K</bold> Close up of protoconch from top at 1000× magnification. Scale bars: 1 mm (<bold>A–I</bold>); 200 µm (<bold>J</bold>); 10 µm (<bold>K</bold>).</p></caption><graphic xmlns:xlink="http://www.w3.org/1999/xlink" xlink:href="zookeys-773-001-g010.jpg" position="float" orientation="portrait" xlink:type="simple" id="oo_215665.jpg"/></fig></tp:treatment-sec><tp:treatment-sec sec-type="Cross diagnosis" id="SECID0E3JDK"><title>Cross diagnosis.</title><p>
              <italic><tp:taxon-name><tp:taxon-name-part taxon-name-part-type="genus" reg="Georissa">Georissa</tp:taxon-name-part> <tp:taxon-name-part taxon-name-part-type="species" reg="hadra">hadra</tp:taxon-name-part></tp:taxon-name></italic> has scales which are densely arranged, unlike <italic><tp:taxon-name><tp:taxon-name-part taxon-name-part-type="genus" reg="Georissa">G.</tp:taxon-name-part> <tp:taxon-name-part taxon-name-part-type="species" reg="scalinella">scalinella</tp:taxon-name-part></tp:taxon-name></italic>, <italic><tp:taxon-name><tp:taxon-name-part taxon-name-part-type="genus" reg="Georissa">G.</tp:taxon-name-part> <tp:taxon-name-part taxon-name-part-type="species" reg="hosei">hosei</tp:taxon-name-part></tp:taxon-name></italic>, <italic><tp:taxon-name><tp:taxon-name-part taxon-name-part-type="genus" reg="Georissa">G.</tp:taxon-name-part> <tp:taxon-name-part taxon-name-part-type="species" reg="muluensis">muluensis</tp:taxon-name-part></tp:taxon-name></italic>, <italic><tp:taxon-name><tp:taxon-name-part taxon-name-part-type="genus" reg="Georissa">G.</tp:taxon-name-part> <tp:taxon-name-part taxon-name-part-type="species" reg="anyiensis">anyiensis</tp:taxon-name-part></tp:taxon-name></italic>, and <italic><tp:taxon-name><tp:taxon-name-part taxon-name-part-type="genus" reg="Georissa">G.</tp:taxon-name-part> <tp:taxon-name-part taxon-name-part-type="species" reg="kobelti">kobelti</tp:taxon-name-part></tp:taxon-name></italic>, which have more widely spaced scales. In shell shape, <italic><tp:taxon-name><tp:taxon-name-part taxon-name-part-type="genus" reg="Georissa">G.</tp:taxon-name-part> <tp:taxon-name-part taxon-name-part-type="species" reg="hadra">hadra</tp:taxon-name-part></tp:taxon-name></italic> is similar to the later three species but larger and more distinctly scalariform. <italic><tp:taxon-name><tp:taxon-name-part taxon-name-part-type="genus" reg="Georissa">G.</tp:taxon-name-part> <tp:taxon-name-part taxon-name-part-type="species" reg="hadra">hadra</tp:taxon-name-part></tp:taxon-name></italic> is similar in size to <italic><tp:taxon-name><tp:taxon-name-part taxon-name-part-type="genus" reg="Georissa">G.</tp:taxon-name-part> <tp:taxon-name-part taxon-name-part-type="species" reg="niahensis">niahensis</tp:taxon-name-part></tp:taxon-name></italic>, but it has a more slender habitus and a more rounded periphery.</p></tp:treatment-sec><tp:treatment-sec sec-type="distribution" id="SECID0EFNDK"><title>Distribution.</title><p>The type locality for <italic><tp:taxon-name><tp:taxon-name-part taxon-name-part-type="genus" reg="Georissa">G.</tp:taxon-name-part> <tp:taxon-name-part taxon-name-part-type="species" reg="hadra">hadra</tp:taxon-name-part></tp:taxon-name></italic> is Bukit Besungai, Baram, Sarawak. We also obtained it at Mulu, Sarawak. Currently, therefore, the known distribution range is restricted to Mulu and Baram.</p></tp:treatment-sec><tp:treatment-sec sec-type="Molecular analysis" id="SECID0EWNDK"><title>Molecular analysis.</title><p>ML and Bayesian analyses retrieve <italic><tp:taxon-name><tp:taxon-name-part taxon-name-part-type="genus" reg="Georissa">G.</tp:taxon-name-part> <tp:taxon-name-part taxon-name-part-type="species" reg="hadra">hadra</tp:taxon-name-part></tp:taxon-name></italic> (16S: n = 4; CO1: n = 4) as a single clade with 89% BS and 100% PP, sister to <italic><tp:taxon-name><tp:taxon-name-part taxon-name-part-type="genus" reg="Georissa">G.</tp:taxon-name-part> <tp:taxon-name-part taxon-name-part-type="species" reg="muluensis">muluensis</tp:taxon-name-part></tp:taxon-name></italic>.</p></tp:treatment-sec><tp:treatment-sec sec-type="discussion" id="SECID0ESODK"><title>Discussion.</title><p>The paratypes of <xref ref-type="bibr" rid="B34">Thompson and Dance (1983)</xref> have a very pale orange color, compared to recently collected materials from Mulu; presumably the color has faded.</p></tp:treatment-sec><ref-list><ref id="B34"><mixed-citation xmlns:xlink="http://www.w3.org/1999/xlink" xlink:type="simple">
          <person-group><name name-style="western"><surname>Thompson</surname><given-names>FG</given-names></name><name name-style="western"><surname>Dance</surname><given-names>SP</given-names></name></person-group> (<year>1983</year>) <article-title>Non-marine mollusks of Borneo. II <tp:taxon-name><tp:taxon-name-part taxon-name-part-type="infraclass">Pulmonata</tp:taxon-name-part></tp:taxon-name>: <tp:taxon-name><tp:taxon-name-part taxon-name-part-type="family">Pupillidae</tp:taxon-name-part></tp:taxon-name>, <tp:taxon-name><tp:taxon-name-part taxon-name-part-type="family">Clausiliidae</tp:taxon-name-part></tp:taxon-name>. III <tp:taxon-name><tp:taxon-name-part taxon-name-part-type="subclass">Prosobranchia</tp:taxon-name-part></tp:taxon-name>: <tp:taxon-name><tp:taxon-name-part taxon-name-part-type="family">Hydrocenidae</tp:taxon-name-part></tp:taxon-name>, <tp:taxon-name><tp:taxon-name-part taxon-name-part-type="family">Helicinidae</tp:taxon-name-part></tp:taxon-name>.</article-title> <source>Bulletin of the Florida State Museum Biological Sciences</source> <volume>29</volume>(<issue>3</issue>): <fpage>101</fpage>–<lpage>152</lpage>. <ext-link xlink:type="simple" ext-link-type="uri" xlink:href="https://www.floridamuseum.ufl.edu/files/2114/7180/1931/Vol-29-No-3.PDF">https://www.floridamuseum.ufl.edu/files/2114/7180/1931/Vol-29-No-3.PDF</ext-link></mixed-citation></ref></ref-list></tp:taxon-treatment>
