# Supplementary material for: A molecular and conchological dissection of the “scaly” Georissa of Malaysian Borneo (Gastropoda, Neritimorpha, Hydrocenidae)
Source: Zookeys. 2018 Jul 9;(773):1–55. doi: 10.3897/zookeys.773.24878 (PMC6048177; doi:10.3897/zookeys.773.24878)
Supplement: XML Treatment for Georissa kobelti [file zookeys.773.24878-treatment7.xml]

<!DOCTYPE tp:taxon-treatment
  PUBLIC "-//TaxonX//DTD Taxonomic Treatment Publishing DTD v0 20100105//EN" "tax-treatment-NSO.dtd">
<tp:taxon-treatment xmlns:tp="http://www.plazi.org/taxpub"><tp:treatment-meta><kwd-group><label>Taxon classification</label><kwd><named-content xmlns:xlink="http://www.w3.org/1999/xlink" content-type="kingdom">Animalia</named-content></kwd><kwd><named-content xmlns:xlink="http://www.w3.org/1999/xlink" content-type="order">ORDO</named-content></kwd><kwd><named-content xmlns:xlink="http://www.w3.org/1999/xlink" content-type="family">FAMILIA</named-content></kwd></kwd-group><mixed-citation publication-type="journal"><person-group><name><surname>Khalik</surname><given-names>Mohd Zacaery</given-names></name><name><surname>Hendriks</surname><given-names>Kasper</given-names></name><name><surname>Vermeulen</surname><given-names>Jaap J.</given-names></name><name><surname>Schilthuizen</surname><given-names>Menno</given-names></name></person-group><article-title>A molecular and conchological dissection of the “scaly” <italic><tp:taxon-name><tp:taxon-name-part taxon-name-part-type="genus" reg="Georissa">Georissa</tp:taxon-name-part></tp:taxon-name></italic> of Malaysian Borneo (<tp:taxon-name><tp:taxon-name-part taxon-name-part-type="class">Gastropoda</tp:taxon-name-part></tp:taxon-name>, <tp:taxon-name><tp:taxon-name-part taxon-name-part-type="subclass">Neritimorpha</tp:taxon-name-part></tp:taxon-name>, <tp:taxon-name><tp:taxon-name-part taxon-name-part-type="family">Hydrocenidae</tp:taxon-name-part></tp:taxon-name>)</article-title><source>Zookeys</source><day>9</day><month>7</month><year>2018</year><volume>2018</volume><issue>773</issue><fpage>1</fpage><lpage>55</lpage><pub-id pub-id-type="doi">10.3897/zookeys.773.24878</pub-id></mixed-citation></tp:treatment-meta><tp:nomenclature><tp:taxon-name>
              <tp:taxon-name-part taxon-name-part-type="genus" reg="Georissa">Georissa</tp:taxon-name-part>
              <tp:taxon-name-part taxon-name-part-type="species" reg="kobelti">kobelti</tp:taxon-name-part>
            </tp:taxon-name><tp:taxon-authority>Gredler, 1902</tp:taxon-authority><tp:nomenclature-citation-list><tp:nomenclature-citation><tp:taxon-name>
                  <tp:taxon-name-part taxon-name-part-type="genus" reg="Georissa">Georissa</tp:taxon-name-part> <tp:taxon-name-part taxon-name-part-type="species" reg="kobelti">kobelti</tp:taxon-name-part></tp:taxon-name><comment>Gredler, 1902: 61; <xref ref-type="bibr" rid="B41">Zilch 1973</xref>: 265, fig. 11; <xref ref-type="bibr" rid="B34">Thompson and Dance 1983</xref>: 117, fig. 28, 50–52.</comment></tp:nomenclature-citation><tp:nomenclature-citation><tp:taxon-name>
                  <tp:taxon-name-part taxon-name-part-type="genus" reg="Georissa">Georissa</tp:taxon-name-part> <tp:taxon-name-part taxon-name-part-type="species" reg="hosei">hosei</tp:taxon-name-part></tp:taxon-name><comment>Godwin-Austen: <xref ref-type="bibr" rid="B34">Thompson and Dance 1983</xref>: 117, fig. 47–49, material from Bukit Besungai at Baram Valley, Niah, Kejin trib. of Baram river (<bold>non</bold><tp:taxon-name><tp:taxon-name-part taxon-name-part-type="genus" reg="Georissa">G.</tp:taxon-name-part> <tp:taxon-name-part taxon-name-part-type="species" reg="hosei">hosei</tp:taxon-name-part></tp:taxon-name> Goodwin-Austen, 1889).</comment></tp:nomenclature-citation></tp:nomenclature-citation-list></tp:nomenclature><tp:treatment-sec sec-type="type locality" id="SECID0ERRDK"><title>Type locality.</title><p>Niah, Baram (Sarawak, Borneo). Unspecified.</p></tp:treatment-sec><tp:treatment-sec sec-type="type material" id="SECID0EWRDK"><title>Type material.</title><p>
              <italic>Lectotype</italic> (Designated by <xref ref-type="bibr" rid="B41">Zilch 1973</xref>). Niah, Baram (Sarawak, Borneo): SMF 215893a (not seen).</p></tp:treatment-sec><tp:treatment-sec sec-type="material" id="SECID0EHSDK"><title>Other material.</title><p>Trade Cave, Niah National Park, Niah, Sarawak (<named-content xmlns:xlink="http://www.w3.org/1999/xlink" content-type="dwc:verbatimCoordinates" xlink:type="simple"><named-content content-type="geo-json" specific-use="{&#34;type&#34;:&#34;Point&#34;,&#34;coordinates&#34;:[113.781000,3.818833]}" id="NCID0EQSDK" xlink:type="simple">03°49.13'N, 113°46.86'E</named-content></named-content>): <named-content xmlns:xlink="http://www.w3.org/1999/xlink" content-type="dwc:institutional_code" xlink:type="simple">MZU</named-content>/MOL 17.36. Great Cave, Niah National Park, Niah, Sarawak: <named-content xmlns:xlink="http://www.w3.org/1999/xlink" content-type="dwc:institutional_code" xlink:type="simple">MZU</named-content>/MOL 17.37. Bukit Kaijin, Baram, Sarawak (<named-content xmlns:xlink="http://www.w3.org/1999/xlink" content-type="dwc:verbatimCoordinates" xlink:type="simple"><named-content content-type="geo-json" specific-use="{&#34;type&#34;:&#34;Point&#34;,&#34;coordinates&#34;:[114.459167,3.695833]}" id="NCID0ECTDK" xlink:type="simple">03°41.75'N, 114°27.55'E</named-content></named-content>): <named-content xmlns:xlink="http://www.w3.org/1999/xlink" content-type="dwc:institutional_code" xlink:type="simple">MZU</named-content>/MOL 17.38, <named-content xmlns:xlink="http://www.w3.org/1999/xlink" content-type="dwc:institutional_code" xlink:type="simple">MZU</named-content>/MOL 17.39, <named-content xmlns:xlink="http://www.w3.org/1999/xlink" content-type="dwc:institutional_code" xlink:type="simple">MZU</named-content>/MOL 17.40, <named-content xmlns:xlink="http://www.w3.org/1999/xlink" content-type="dwc:institutional_code" xlink:type="simple">MZU</named-content>/MOL 17.41, <named-content xmlns:xlink="http://www.w3.org/1999/xlink" content-type="dwc:institutional_code" xlink:type="simple">MZU</named-content>/MOL 17.42, <named-content xmlns:xlink="http://www.w3.org/1999/xlink" content-type="dwc:institutional_code" xlink:type="simple">MZU</named-content>/MOL 17.43, <named-content xmlns:xlink="http://www.w3.org/1999/xlink" content-type="dwc:institutional_code" xlink:type="simple">MZU</named-content>/MOL 17.44, <named-content xmlns:xlink="http://www.w3.org/1999/xlink" content-type="dwc:institutional_code" xlink:type="simple">MZU</named-content>/MOL 17.45, <named-content xmlns:xlink="http://www.w3.org/1999/xlink" content-type="dwc:institutional_code" xlink:type="simple">MZU</named-content>/MOL 17.46, <named-content xmlns:xlink="http://www.w3.org/1999/xlink" content-type="dwc:institutional_code" xlink:type="simple">MZU</named-content>/MOL 17.47, <named-content xmlns:xlink="http://www.w3.org/1999/xlink" content-type="dwc:institutional_code" xlink:type="simple">MZU</named-content>/MOL 17.48, <named-content xmlns:xlink="http://www.w3.org/1999/xlink" content-type="dwc:institutional_code" xlink:type="simple">MZU</named-content>/MOL 17.49, <abbrev xmlns:xlink="http://www.w3.org/1999/xlink" xlink:title="Jaap Vermeulen (personal collection)" id="ABBRID0EDVDK" xlink:type="simple">JJV</abbrev> 10217. Bukit Kasut, Niah N.P., Niah, Sarawak: <abbrev xmlns:xlink="http://www.w3.org/1999/xlink" xlink:title="Jaap Vermeulen (personal collection)" id="ABBRID0EHVDK" xlink:type="simple">JJV</abbrev> 10254. Niah N.P., Niah, Sarawak: <abbrev xmlns:xlink="http://www.w3.org/1999/xlink" xlink:title="Jaap Vermeulen (personal collection)" id="ABBRID0ELVDK" xlink:type="simple">JJV</abbrev> 1565, <abbrev xmlns:xlink="http://www.w3.org/1999/xlink" xlink:title="Jaap Vermeulen (personal collection)" id="ABBRID0EPVDK" xlink:type="simple">JJV</abbrev> 5466, <abbrev xmlns:xlink="http://www.w3.org/1999/xlink" xlink:title="Jaap Vermeulen (personal collection)" id="ABBRID0ETVDK" xlink:type="simple">JJV</abbrev> 10306, <abbrev xmlns:xlink="http://www.w3.org/1999/xlink" xlink:title="Jaap Vermeulen (personal collection)" id="ABBRID0EXVDK" xlink:type="simple">JJV</abbrev> 10392. Deer Cave, Mulu N.P., Mulu, Sarawak: <abbrev xmlns:xlink="http://www.w3.org/1999/xlink" xlink:title="Jaap Vermeulen (personal collection)" id="ABBRID0E2VDK" xlink:type="simple">JJV</abbrev> 10533 (the sample, approximately 150 individuals, also contains <italic><tp:taxon-name><tp:taxon-name-part taxon-name-part-type="genus" reg="Georissa">G.</tp:taxon-name-part> <tp:taxon-name-part taxon-name-part-type="species" reg="muluensis">muluensis</tp:taxon-name-part></tp:taxon-name></italic> and <italic><tp:taxon-name><tp:taxon-name-part taxon-name-part-type="genus" reg="Georissa">G.</tp:taxon-name-part> <tp:taxon-name-part taxon-name-part-type="species" reg="hadra">hadra</tp:taxon-name-part></tp:taxon-name></italic>). Tatau river valley, Bukit Sarang, Bintulu, Sarawak: <abbrev xmlns:xlink="http://www.w3.org/1999/xlink" xlink:title="Jaap Vermeulen (personal collection)" id="ABBRID0EVWDK" xlink:type="simple">JJV</abbrev> 12551, <abbrev xmlns:xlink="http://www.w3.org/1999/xlink" xlink:title="Jaap Vermeulen (personal collection)" id="ABBRID0EZWDK" xlink:type="simple">JJV</abbrev> 12838. From <xref ref-type="bibr" rid="B34">Thompson and Dance 1983</xref>, Niah, Baram (Sarawak, Borneo): UF 35919, UF 36179 (not seen).</p></tp:treatment-sec><tp:treatment-sec sec-type="description" id="SECID0EBXDK"><title>Description.</title><p>
              <italic>Protoconch</italic>. Color: orange to red. Sculpture: meshed – semi-oval mesh shape. Mesh width: 11–22 µm. <italic>Teleoconch</italic>. Color: ranging from red to yellow. First whorl: convex to rounded. Subsequent whorls: convex to rounded. <abbrev xmlns:xlink="http://www.w3.org/1999/xlink" xlink:title="Shell height" id="ABBRID0ELXDK" xlink:type="simple">SH</abbrev>: 1.75–2.11 mm, <abbrev xmlns:xlink="http://www.w3.org/1999/xlink" xlink:title="Shell width" id="ABBRID0EPXDK" xlink:type="simple">SW</abbrev>: 1.48–1.75 mm, SI: 1.18–1.28. Total number of whorls: 2 ¾-3. <italic>Shell sculpture</italic>. Radial sculpture: absent, only weak growth lines. Spiral sculpture: present with thin but strongly continuous spiral ribs, forming small acute scales near the suture. Scales: three to four spiral rows of tilted, nearly vertical scales, the upper series stronger than the lower ones, scale prominence ranging from high to low and from small and acute to broadly sculpted and ear-like. Scales are regularly spaced, as are the scale series themselves. <italic>Aperture</italic>. Shape: rounded to oval. Basal side: rounded, angular before the columellar region. Parietal side: curved. AH: 0.82–1.04 mm, <abbrev xmlns:xlink="http://www.w3.org/1999/xlink" xlink:title="Aperture width" id="ABBRID0EXXDK" xlink:type="simple">AW</abbrev>: 1.02–1.17 mm, AI: 0.71–0.90.</p><fig id="F12" position="float" orientation="portrait"><label>Figure 11.</label><caption><p>
                  <italic><tp:taxon-name><tp:taxon-name-part taxon-name-part-type="genus" reg="Georissa">Georissa</tp:taxon-name-part> <tp:taxon-name-part taxon-name-part-type="species" reg="kobelti">kobelti</tp:taxon-name-part></tp:taxon-name></italic> Gredler, 1902. <bold>A–C</bold> <named-content xmlns:xlink="http://www.w3.org/1999/xlink" content-type="dwc:institutional_code" xlink:type="simple">MZU</named-content>/MOL 17.40 <bold>D–K</bold> <named-content xmlns:xlink="http://www.w3.org/1999/xlink" content-type="dwc:institutional_code" xlink:type="simple">MZU</named-content>/MOL 17.38. <bold>A, D</bold> Shell apertural view <bold>B</bold> Shell side view <bold>C</bold> Shell rear view <bold>E–F</bold> Shell cross-section from 3D model <bold>G–H</bold> Operculum frontal and ventral view <bold>I</bold> Shell top view <bold>J</bold> Protoconch side view <bold>K</bold> Close up of protoconch from top at 1000× magnification. Scale bars: 500 µm (<bold>A–I</bold>); 200 µm (<bold>J</bold>); 10 µm (<bold>K</bold>).</p></caption><graphic xmlns:xlink="http://www.w3.org/1999/xlink" xlink:href="zookeys-773-001-g011.jpg" position="float" orientation="portrait" xlink:type="simple" id="oo_215666.jpg"/></fig></tp:treatment-sec><tp:treatment-sec sec-type="Cross diagnosis" id="SECID0EXZDK"><title>Cross diagnosis.</title><p>The image of the <italic><tp:taxon-name><tp:taxon-name-part taxon-name-part-type="genus" reg="Georissa">G.</tp:taxon-name-part> <tp:taxon-name-part taxon-name-part-type="species" reg="kobelti">kobelti</tp:taxon-name-part></tp:taxon-name></italic> lectotype by <xref ref-type="bibr" rid="B41">Zilch (1973)</xref> does not provide detailed information about the scale characters of <italic><tp:taxon-name><tp:taxon-name-part taxon-name-part-type="genus" reg="Georissa">G.</tp:taxon-name-part> <tp:taxon-name-part taxon-name-part-type="species" reg="kobelti">kobelti</tp:taxon-name-part></tp:taxon-name></italic> as compared to the images of the individual from UF provided by <xref ref-type="bibr" rid="B34">Thompson and Dance (1983)</xref>, which clearly shows the diagnostic characters of the ear-like scale pattern of this species. In shell habitus, <italic><tp:taxon-name><tp:taxon-name-part taxon-name-part-type="genus" reg="Georissa">G.</tp:taxon-name-part> <tp:taxon-name-part taxon-name-part-type="species" reg="kobelti">kobelti</tp:taxon-name-part></tp:taxon-name></italic> is similar to some populations of <italic><tp:taxon-name><tp:taxon-name-part taxon-name-part-type="genus" reg="Georissa">G.</tp:taxon-name-part> <tp:taxon-name-part taxon-name-part-type="species" reg="anyiensis">anyiensis</tp:taxon-name-part></tp:taxon-name></italic>, <italic><tp:taxon-name><tp:taxon-name-part taxon-name-part-type="genus" reg="Georissa">G.</tp:taxon-name-part> <tp:taxon-name-part taxon-name-part-type="species" reg="saulae">saulae</tp:taxon-name-part></tp:taxon-name></italic>, and <italic><tp:taxon-name><tp:taxon-name-part taxon-name-part-type="genus" reg="Georissa">G.</tp:taxon-name-part> <tp:taxon-name-part taxon-name-part-type="species" reg="hosei">hosei</tp:taxon-name-part></tp:taxon-name></italic>, but these species differ from <italic><tp:taxon-name><tp:taxon-name-part taxon-name-part-type="genus" reg="Georissa">G.</tp:taxon-name-part> <tp:taxon-name-part taxon-name-part-type="species" reg="kobelti">kobelti</tp:taxon-name-part></tp:taxon-name></italic> by the pattern of their diagonal scales.</p></tp:treatment-sec><tp:treatment-sec sec-type="distribution" id="SECID0ES3DK"><title>Distribution.</title><p>The lectotype in Senckenberg (SMF 215893a) was obtained from an unspecified location. As far as known, the species is restricted to the area of Niah to Baram, northern Sarawak. <xref ref-type="bibr" rid="B34">Thompson and Dance (1983)</xref> also stated that they examined this species from Beluru, which is located between Niah and Baram.</p></tp:treatment-sec><tp:treatment-sec sec-type="Molecular analysis" id="SECID0E33DK"><title>Molecular analysis.</title><p>In the ML and Bayesian analyses of <italic><tp:taxon-name><tp:taxon-name-part taxon-name-part-type="genus" reg="Georissa">G.</tp:taxon-name-part> <tp:taxon-name-part taxon-name-part-type="species" reg="kobelti">kobelti</tp:taxon-name-part></tp:taxon-name></italic> (16S: n = 8; CO1: n = 8), the Niah and Baram populations form highly supported clades (99% and 100% BS, respectively, and 100% PP for both clades), which are paraphyletic with respect to <italic><tp:taxon-name><tp:taxon-name-part taxon-name-part-type="genus" reg="Georissa">G.</tp:taxon-name-part> <tp:taxon-name-part taxon-name-part-type="species" reg="niahensis">niahensis</tp:taxon-name-part></tp:taxon-name></italic>.</p></tp:treatment-sec><ref-list><ref id="B41"><mixed-citation xmlns:xlink="http://www.w3.org/1999/xlink" xlink:type="simple">
          <person-group><name name-style="western"><surname>Zilch</surname><given-names>A</given-names></name></person-group> (<year>1973</year>) Die typen und typoide des Natur-Museums Senckenberg. <tp:taxon-name><tp:taxon-name-part taxon-name-part-type="phylum">Mollusca</tp:taxon-name-part></tp:taxon-name>: <tp:taxon-name><tp:taxon-name-part taxon-name-part-type="family">Hydrocenidae</tp:taxon-name-part></tp:taxon-name>. Archiv für Molluskenkunde 103(4/6): 263–272.</mixed-citation></ref><ref id="B34"><mixed-citation xmlns:xlink="http://www.w3.org/1999/xlink" xlink:type="simple">
          <person-group><name name-style="western"><surname>Thompson</surname><given-names>FG</given-names></name><name name-style="western"><surname>Dance</surname><given-names>SP</given-names></name></person-group> (<year>1983</year>) <article-title>Non-marine mollusks of Borneo. II <tp:taxon-name><tp:taxon-name-part taxon-name-part-type="infraclass">Pulmonata</tp:taxon-name-part></tp:taxon-name>: <tp:taxon-name><tp:taxon-name-part taxon-name-part-type="family">Pupillidae</tp:taxon-name-part></tp:taxon-name>, <tp:taxon-name><tp:taxon-name-part taxon-name-part-type="family">Clausiliidae</tp:taxon-name-part></tp:taxon-name>. III <tp:taxon-name><tp:taxon-name-part taxon-name-part-type="subclass">Prosobranchia</tp:taxon-name-part></tp:taxon-name>: <tp:taxon-name><tp:taxon-name-part taxon-name-part-type="family">Hydrocenidae</tp:taxon-name-part></tp:taxon-name>, <tp:taxon-name><tp:taxon-name-part taxon-name-part-type="family">Helicinidae</tp:taxon-name-part></tp:taxon-name>.</article-title> <source>Bulletin of the Florida State Museum Biological Sciences</source> <volume>29</volume>(<issue>3</issue>): <fpage>101</fpage>–<lpage>152</lpage>. <ext-link xlink:type="simple" ext-link-type="uri" xlink:href="https://www.floridamuseum.ufl.edu/files/2114/7180/1931/Vol-29-No-3.PDF">https://www.floridamuseum.ufl.edu/files/2114/7180/1931/Vol-29-No-3.PDF</ext-link></mixed-citation></ref></ref-list></tp:taxon-treatment>
