# Supplementary material for: A molecular and conchological dissection of the “scaly” Georissa of Malaysian Borneo (Gastropoda, Neritimorpha, Hydrocenidae)
Source: Zookeys. 2018 Jul 9;(773):1–55. doi: 10.3897/zookeys.773.24878 (PMC6048177; doi:10.3897/zookeys.773.24878)
Supplement: XML Treatment for Georissa silaburensis [file zookeys.773.24878-treatment9.xml]

<!DOCTYPE tp:taxon-treatment
  PUBLIC "-//TaxonX//DTD Taxonomic Treatment Publishing DTD v0 20100105//EN" "tax-treatment-NSO.dtd">
<tp:taxon-treatment xmlns:tp="http://www.plazi.org/taxpub"><tp:treatment-meta><kwd-group><label>Taxon classification</label><kwd><named-content xmlns:xlink="http://www.w3.org/1999/xlink" content-type="kingdom">Animalia</named-content></kwd><kwd><named-content xmlns:xlink="http://www.w3.org/1999/xlink" content-type="order">ORDO</named-content></kwd><kwd><named-content xmlns:xlink="http://www.w3.org/1999/xlink" content-type="family">FAMILIA</named-content></kwd></kwd-group><mixed-citation publication-type="journal"><person-group><name><surname>Khalik</surname><given-names>Mohd Zacaery</given-names></name><name><surname>Hendriks</surname><given-names>Kasper</given-names></name><name><surname>Vermeulen</surname><given-names>Jaap J.</given-names></name><name><surname>Schilthuizen</surname><given-names>Menno</given-names></name></person-group><article-title>A molecular and conchological dissection of the “scaly” <italic><tp:taxon-name><tp:taxon-name-part taxon-name-part-type="genus" reg="Georissa">Georissa</tp:taxon-name-part></tp:taxon-name></italic> of Malaysian Borneo (<tp:taxon-name><tp:taxon-name-part taxon-name-part-type="class">Gastropoda</tp:taxon-name-part></tp:taxon-name>, <tp:taxon-name><tp:taxon-name-part taxon-name-part-type="subclass">Neritimorpha</tp:taxon-name-part></tp:taxon-name>, <tp:taxon-name><tp:taxon-name-part taxon-name-part-type="family">Hydrocenidae</tp:taxon-name-part></tp:taxon-name>)</article-title><source>Zookeys</source><day>9</day><month>7</month><year>2018</year><volume>2018</volume><issue>773</issue><fpage>1</fpage><lpage>55</lpage><pub-id pub-id-type="doi">10.3897/zookeys.773.24878</pub-id></mixed-citation></tp:treatment-meta><tp:nomenclature><tp:taxon-name>
              <tp:taxon-name-part taxon-name-part-type="genus" reg="Georissa">Georissa</tp:taxon-name-part>
              <tp:taxon-name-part taxon-name-part-type="species" reg="silaburensis">silaburensis</tp:taxon-name-part>
              <object-id xmlns:xlink="http://www.w3.org/1999/xlink" content-type="zoobank" xlink:type="simple">http://zoobank.org/E88C99A8-8A0D-4438-9699-9AA86CAEE217</object-id>
            </tp:taxon-name><tp:taxon-status xmlns:xlink="http://www.w3.org/1999/xlink" xlink:type="simple">sp. n.</tp:taxon-status></tp:nomenclature><tp:treatment-sec sec-type="type locality" id="SECID0EZLEK"><title>Type locality.</title><p>Gunong Silabur, Serian, Sarawak, Malaysia (<named-content xmlns:xlink="http://www.w3.org/1999/xlink" content-type="dwc:verbatimCoordinates" xlink:type="simple"><named-content content-type="geo-json" specific-use="{&#34;type&#34;:&#34;Point&#34;,&#34;coordinates&#34;:[110.503667,0.954667]}" id="NCID0ECMEK" xlink:type="simple">00°57.28'N, 110°30.22'E</named-content></named-content>).</p></tp:treatment-sec><tp:treatment-sec sec-type="type material" id="SECID0EHMEK"><title>Type material.</title><p>
              <italic>Holotype</italic>. Gunong Silabur, Serian, Sarawak, Malaysia (<named-content xmlns:xlink="http://www.w3.org/1999/xlink" content-type="dwc:verbatimCoordinates" xlink:type="simple"><named-content content-type="geo-json" specific-use="{&#34;type&#34;:&#34;Point&#34;,&#34;coordinates&#34;:[110.503667,0.954667]}" id="NCID0ESMEK" xlink:type="simple">00°57.28'N, 110°30.22'E</named-content></named-content>): <named-content xmlns:xlink="http://www.w3.org/1999/xlink" content-type="dwc:institutional_code" xlink:type="simple">MZU</named-content>/MOL 17.88 (leg. MZ Khalik and SK Reduan). <italic>Paratypes</italic>. Gunong Silabur, Serian, Sarawak, Malaysia (<named-content xmlns:xlink="http://www.w3.org/1999/xlink" content-type="dwc:verbatimCoordinates" xlink:type="simple"><named-content content-type="geo-json" specific-use="{&#34;type&#34;:&#34;Point&#34;,&#34;coordinates&#34;:[110.503667,0.954667]}" id="NCID0EBNEK" xlink:type="simple">00°57.28'N, 110°30.22'E</named-content></named-content>): <named-content xmlns:xlink="http://www.w3.org/1999/xlink" content-type="dwc:institutional_code" xlink:type="simple">MZU</named-content>/MOL 17.01, <named-content xmlns:xlink="http://www.w3.org/1999/xlink" content-type="dwc:institutional_code" xlink:type="simple">MZU</named-content>/MOL 17.02, <named-content xmlns:xlink="http://www.w3.org/1999/xlink" content-type="dwc:institutional_code" xlink:type="simple">MZU</named-content>/MOL 17.03, <named-content xmlns:xlink="http://www.w3.org/1999/xlink" content-type="dwc:institutional_code" xlink:type="simple">MZU</named-content>/MOL 17.04, <named-content xmlns:xlink="http://www.w3.org/1999/xlink" content-type="dwc:institutional_code" xlink:type="simple">MZU</named-content>/MOL 17.05, <named-content xmlns:xlink="http://www.w3.org/1999/xlink" content-type="dwc:institutional_code" xlink:type="simple">MZU</named-content>/MOL 17.06, <named-content xmlns:xlink="http://www.w3.org/1999/xlink" content-type="dwc:institutional_code" xlink:type="simple">MZU</named-content>/MOL 17.07, <named-content xmlns:xlink="http://www.w3.org/1999/xlink" content-type="dwc:institutional_code" xlink:type="simple">MZU</named-content>/MOL 17.08. Borneo, Sarawak, First Division, western side of Gunong Selabor, Semabang entrance to Lobang Batu Cave (<named-content xmlns:xlink="http://www.w3.org/1999/xlink" content-type="dwc:verbatimCoordinates" xlink:type="simple"><named-content content-type="geo-json" specific-use="{&#34;type&#34;:&#34;Point&#34;,&#34;coordinates&#34;:[110.416667,0.916667]}" id="NCID0EROEK" xlink:type="simple">00°55'N, 110°25'E</named-content></named-content>): <named-content xmlns:xlink="http://www.w3.org/1999/xlink" content-type="dwc:institutional_code" xlink:type="simple">NHMUK</named-content> 1984005 (seen). Each lot of examined paratypes from <named-content xmlns:xlink="http://www.w3.org/1999/xlink" content-type="dwc:institutional_code" xlink:type="simple">MZU</named-content> are more than 50 individuals.</p></tp:treatment-sec><tp:treatment-sec sec-type="etymology" id="SECID0EAPEK"><title>Etymology.</title><p>Named after Gunung Silabur, Serian, Sarawak, Malaysia, the type locality.</p></tp:treatment-sec><tp:treatment-sec sec-type="description" id="SECID0EFPEK"><title>Description.</title><p>
              <italic>Protoconch</italic>. Color: red. Sculpture pattern: meshed – round to irregular mesh pattern. Mesh width: 8–18 µm. <italic>Teleoconch</italic>. Color: red. First whorl: rounded. Subsequent whorls: convex, number of whorls: 2–2 ¼. <abbrev xmlns:xlink="http://www.w3.org/1999/xlink" xlink:title="Shell height" id="ABBRID0EPPEK" xlink:type="simple">SH</abbrev>: 1.59–1.99 mm, <abbrev xmlns:xlink="http://www.w3.org/1999/xlink" xlink:title="Shell width" id="ABBRID0ETPEK" xlink:type="simple">SW</abbrev>: 1.50–1.76 mm, SI: 1.06–1.13. <italic>Shell sculpture</italic>. Radial sculpture: absent or weak to strong growth lines. Spiral sculpture: present, thin but strongly sculpted, continuous ribs, more prominent at the periphery. Scales: two to six or more randomly sculpted series of low and broad horizontal scales, or else acute horizontal nodules on the spiral sculpture, scale series irregularly spaced, which series is the most prominent is not consistent across individuals. <italic>Aperture</italic>. Shape: rounded. Basal side: rounded, angular at the columellar region. Parietal side: straight, palatal edge attached to slightly removed from the body whorl. AH: 0.95–1.09 mm, <abbrev xmlns:xlink="http://www.w3.org/1999/xlink" xlink:title="Aperture width" id="ABBRID0E2PEK" xlink:type="simple">AW</abbrev>: 1.00–1.17 mm, AI: 0.92–0.99. <italic>Holotype dimension</italic>. <abbrev xmlns:xlink="http://www.w3.org/1999/xlink" xlink:title="Shell height" id="ABBRID0EBQEK" xlink:type="simple">SH</abbrev>: 1.68 mm, <abbrev xmlns:xlink="http://www.w3.org/1999/xlink" xlink:title="Shell width" id="ABBRID0EFQEK" xlink:type="simple">SW</abbrev>: 1.53 mm, AH: 0.95 mm, <abbrev xmlns:xlink="http://www.w3.org/1999/xlink" xlink:title="Aperture width" id="ABBRID0EJQEK" xlink:type="simple">AW</abbrev>: 1.09 mm.</p><fig id="F14" position="float" orientation="portrait"><label>Figure 13.</label><caption><p>
                  <italic><tp:taxon-name><tp:taxon-name-part taxon-name-part-type="genus" reg="Georissa">Georissa</tp:taxon-name-part> <tp:taxon-name-part taxon-name-part-type="species" reg="silaburensis">silaburensis</tp:taxon-name-part></tp:taxon-name></italic> sp. n. <bold>A–C</bold> Holotype: <named-content xmlns:xlink="http://www.w3.org/1999/xlink" content-type="dwc:institutional_code" xlink:type="simple">MZU</named-content>/MOL 17.88 <bold>D–K</bold> Paratypes: <named-content xmlns:xlink="http://www.w3.org/1999/xlink" content-type="dwc:institutional_code" xlink:type="simple">MZU</named-content>/MOL 17.04. <bold>A, D</bold> Shell apertural view <bold>B</bold> Shell side view <bold>C</bold> Shell rear view <bold>E–F</bold> Shell cross-section from 3D model <bold>G–H</bold> Operculum frontal and ventral view <bold>I</bold> Shell top view <bold>J</bold> Protoconch side view <bold>K</bold> Close up of protoconch from top at 1000× magnification. Scale bars: 500 µm (<bold>A–I</bold>); 200 µm (<bold>J</bold>); 10 µm (<bold>K</bold>).</p></caption><graphic xmlns:xlink="http://www.w3.org/1999/xlink" xlink:href="zookeys-773-001-g013.jpg" position="float" orientation="portrait" xlink:type="simple" id="oo_215668.jpg"/></fig></tp:treatment-sec><tp:treatment-sec sec-type="Cross diagnosis" id="SECID0EJSEK"><title>Cross diagnosis.</title><p>The shell shape of <italic><tp:taxon-name><tp:taxon-name-part taxon-name-part-type="genus" reg="Georissa">G.</tp:taxon-name-part> <tp:taxon-name-part taxon-name-part-type="species" reg="silaburensis">silaburensis</tp:taxon-name-part></tp:taxon-name></italic> is distinct compared to other “scaly group” <italic><tp:taxon-name><tp:taxon-name-part taxon-name-part-type="genus" reg="Georissa">Georissa</tp:taxon-name-part></tp:taxon-name></italic>. It has rapid shell expansion like <italic><tp:taxon-name><tp:taxon-name-part taxon-name-part-type="genus" reg="Georissa">G.</tp:taxon-name-part> <tp:taxon-name-part taxon-name-part-type="species" reg="hosei">hosei</tp:taxon-name-part></tp:taxon-name></italic> and <italic><tp:taxon-name><tp:taxon-name-part taxon-name-part-type="genus" reg="Georissa">G.</tp:taxon-name-part> <tp:taxon-name-part taxon-name-part-type="species" reg="scalinella">scalinella</tp:taxon-name-part></tp:taxon-name></italic>, but <italic><tp:taxon-name><tp:taxon-name-part taxon-name-part-type="genus" reg="Georissa">G.</tp:taxon-name-part> <tp:taxon-name-part taxon-name-part-type="species" reg="silaburensis">silaburensis</tp:taxon-name-part></tp:taxon-name></italic> has a different sculpture, consisting of horizontal, rather than vertical or diagonal scales. In addition, the whorls are rounded and convex, with the aperture almost circular, close to <italic><tp:taxon-name><tp:taxon-name-part taxon-name-part-type="genus" reg="Georissa">G.</tp:taxon-name-part> <tp:taxon-name-part taxon-name-part-type="species" reg="saulae">saulae</tp:taxon-name-part></tp:taxon-name></italic>.</p></tp:treatment-sec><tp:treatment-sec sec-type="distribution" id="SECID0ENUEK"><title>Distribution.</title><p>Known from the inside of the cave system of Gunung Silabur, Serian, Sarawak.</p></tp:treatment-sec><tp:treatment-sec sec-type="Molecular analysis" id="SECID0ESUEK"><title>Molecular analysis.</title><p>ML and Bayesian analyses show that the individuals of <italic><tp:taxon-name><tp:taxon-name-part taxon-name-part-type="genus" reg="Georissa">G.</tp:taxon-name-part> <tp:taxon-name-part taxon-name-part-type="species" reg="silaburensis">silaburensis</tp:taxon-name-part></tp:taxon-name></italic> (16S: n = 10; CO1: n = 9) form one clade with 95% BS and 98% PP, the sister group of <italic><tp:taxon-name><tp:taxon-name-part taxon-name-part-type="genus" reg="Georissa">G.</tp:taxon-name-part> <tp:taxon-name-part taxon-name-part-type="species" reg="bauensis">bauensis</tp:taxon-name-part></tp:taxon-name></italic>.</p></tp:treatment-sec><tp:treatment-sec sec-type="discussion" id="SECID0EOVEK"><title>Discussion.</title><p>
              <italic><tp:taxon-name><tp:taxon-name-part taxon-name-part-type="genus" reg="Georissa">Georissa</tp:taxon-name-part> <tp:taxon-name-part taxon-name-part-type="species" reg="silaburensis">silaburensis</tp:taxon-name-part></tp:taxon-name></italic> was only found inside the cave entrance, with water flowing from the cave roof, and approximately less than 50% light penetration. In shell shape and reduced sculpture, it resembles another cave specialist, <italic><tp:taxon-name><tp:taxon-name-part taxon-name-part-type="genus" reg="Georissa">G.</tp:taxon-name-part> <tp:taxon-name-part taxon-name-part-type="species" reg="filiasaulae">filiasaulae</tp:taxon-name-part></tp:taxon-name></italic>.</p></tp:treatment-sec></tp:taxon-treatment>
