# Supplementary material for: A molecular and conchological dissection of the “scaly” Georissa of Malaysian Borneo (Gastropoda, Neritimorpha, Hydrocenidae)
Source: Zookeys. 2018 Jul 9;(773):1–55. doi: 10.3897/zookeys.773.24878 (PMC6048177; doi:10.3897/zookeys.773.24878)
Supplement: XML Treatment for Georissa sepulutensis [file zookeys.773.24878-treatment13.xml]

<!DOCTYPE tp:taxon-treatment
  PUBLIC "-//TaxonX//DTD Taxonomic Treatment Publishing DTD v0 20100105//EN" "tax-treatment-NSO.dtd">
<tp:taxon-treatment xmlns:tp="http://www.plazi.org/taxpub"><tp:treatment-meta><kwd-group><label>Taxon classification</label><kwd><named-content xmlns:xlink="http://www.w3.org/1999/xlink" content-type="kingdom">Animalia</named-content></kwd><kwd><named-content xmlns:xlink="http://www.w3.org/1999/xlink" content-type="order">ORDO</named-content></kwd><kwd><named-content xmlns:xlink="http://www.w3.org/1999/xlink" content-type="family">FAMILIA</named-content></kwd></kwd-group><mixed-citation publication-type="journal"><person-group><name><surname>Khalik</surname><given-names>Mohd Zacaery</given-names></name><name><surname>Hendriks</surname><given-names>Kasper</given-names></name><name><surname>Vermeulen</surname><given-names>Jaap J.</given-names></name><name><surname>Schilthuizen</surname><given-names>Menno</given-names></name></person-group><article-title>A molecular and conchological dissection of the “scaly” <italic><tp:taxon-name><tp:taxon-name-part taxon-name-part-type="genus" reg="Georissa">Georissa</tp:taxon-name-part></tp:taxon-name></italic> of Malaysian Borneo (<tp:taxon-name><tp:taxon-name-part taxon-name-part-type="class">Gastropoda</tp:taxon-name-part></tp:taxon-name>, <tp:taxon-name><tp:taxon-name-part taxon-name-part-type="subclass">Neritimorpha</tp:taxon-name-part></tp:taxon-name>, <tp:taxon-name><tp:taxon-name-part taxon-name-part-type="family">Hydrocenidae</tp:taxon-name-part></tp:taxon-name>)</article-title><source>Zookeys</source><day>9</day><month>7</month><year>2018</year><volume>2018</volume><issue>773</issue><fpage>1</fpage><lpage>55</lpage><pub-id pub-id-type="doi">10.3897/zookeys.773.24878</pub-id></mixed-citation></tp:treatment-meta><tp:nomenclature><tp:taxon-name>
              <tp:taxon-name-part taxon-name-part-type="genus" reg="Georissa">Georissa</tp:taxon-name-part>
              <tp:taxon-name-part taxon-name-part-type="species" reg="sepulutensis">sepulutensis</tp:taxon-name-part>
              <object-id xmlns:xlink="http://www.w3.org/1999/xlink" content-type="zoobank" xlink:type="simple">http://zoobank.org/7D2EFD37-B493-4DE4-B219-4AA94BF2BD73</object-id>
            </tp:taxon-name><tp:taxon-status xmlns:xlink="http://www.w3.org/1999/xlink" xlink:type="simple">sp. n.</tp:taxon-status><tp:nomenclature-citation-list><tp:nomenclature-citation><tp:taxon-name>
                  <tp:taxon-name-part taxon-name-part-type="genus" reg="Georissa">Georissa</tp:taxon-name-part> <tp:taxon-name-part taxon-name-part-type="species" reg="scalinella">scalinella</tp:taxon-name-part></tp:taxon-name><comment>van Benthem-Jutting: <xref ref-type="bibr" rid="B26">Schilthuizen et al. 2005</xref>: 134-135 (<bold>non</bold><tp:taxon-name><tp:taxon-name-part taxon-name-part-type="genus" reg="Georissa">G.</tp:taxon-name-part> <tp:taxon-name-part taxon-name-part-type="species" reg="scalinella">scalinella</tp:taxon-name-part></tp:taxon-name> van Benthem-Jutting, 1966).</comment></tp:nomenclature-citation></tp:nomenclature-citation-list></tp:nomenclature><tp:treatment-sec sec-type="type locality" id="SECID0EX1FK"><title>Type locality.</title><p>Sepulut valley, Gua Pungiton near Kg. Labang, Sabah, Malaysia (<named-content xmlns:xlink="http://www.w3.org/1999/xlink" content-type="dwc:verbatimCoordinates" xlink:type="simple"><named-content content-type="geo-json" specific-use="{&#34;type&#34;:&#34;Point&#34;,&#34;coordinates&#34;:[116.600667,4.706833]}" id="NCID0EA2FK" xlink:type="simple">04°42.41'N, 116°36.04'E</named-content></named-content>).</p></tp:treatment-sec><tp:treatment-sec sec-type="type material" id="SECID0EF2FK"><title>Type material.</title><p>
              <italic>Holotype</italic>. Sepulut valley, Gua Pungiton near Kg. Labang, Sabah, Malaysia (<named-content xmlns:xlink="http://www.w3.org/1999/xlink" content-type="dwc:verbatimCoordinates" xlink:type="simple"><named-content content-type="geo-json" specific-use="{&#34;type&#34;:&#34;Point&#34;,&#34;coordinates&#34;:[116.600667,4.706833]}" id="NCID0EQ2FK" xlink:type="simple">04°42.41'N, 116°36.04'E</named-content></named-content>); BOR/MOL 13922 (leg. M Schilthuizen). <italic>Paratypes</italic>. Simbaluyon limestone hill, Sabah: <named-content xmlns:xlink="http://www.w3.org/1999/xlink" content-type="dwc:institutional_code" xlink:type="simple">RMNH</named-content>/MOL 333905 (18), <named-content xmlns:xlink="http://www.w3.org/1999/xlink" content-type="dwc:institutional_code" xlink:type="simple">RMNH</named-content>/MOL 333982 (23), <named-content xmlns:xlink="http://www.w3.org/1999/xlink" content-type="dwc:institutional_code" xlink:type="simple">RMNH</named-content>/MOL 334006 (7). Tinahas, Sabah: <named-content xmlns:xlink="http://www.w3.org/1999/xlink" content-type="dwc:institutional_code" xlink:type="simple">RMNH</named-content>/MOL 333984 (&gt;50), <named-content xmlns:xlink="http://www.w3.org/1999/xlink" content-type="dwc:institutional_code" xlink:type="simple">RMNH</named-content>/MOL 334013 (&gt;50). Sepulut valley, Gua Sanaron, Sabah (<named-content xmlns:xlink="http://www.w3.org/1999/xlink" content-type="dwc:verbatimCoordinates" xlink:type="simple"><named-content content-type="geo-json" specific-use="{&#34;type&#34;:&#34;Point&#34;,&#34;coordinates&#34;:[116.600167,4.700833]}" id="NCID0ET3FK" xlink:type="simple">04°42.05'N, 116°36.01'E</named-content></named-content>): BOR/MOL 36, BOR/MOL 39, BOR/MOL 13870 (1). Sepulut Valley, Gua Pungiton, Sabah (<named-content xmlns:xlink="http://www.w3.org/1999/xlink" content-type="dwc:verbatimCoordinates" xlink:type="simple"><named-content content-type="geo-json" specific-use="{&#34;type&#34;:&#34;Point&#34;,&#34;coordinates&#34;:[116.600667,4.706833]}" id="NCID0E23FK" xlink:type="simple">04°42.41'N, 116°36.04'E</named-content></named-content>): BOR/MOL 12278. Sepulut valley, Batu Punggul, Sabah: <named-content xmlns:xlink="http://www.w3.org/1999/xlink" content-type="dwc:institutional_code" xlink:type="simple">RMNH</named-content>/MOL 187650, BOR/MOL.40. Baturong, Sabah: BOR/MOL 37.</p></tp:treatment-sec><tp:treatment-sec sec-type="etymology" id="SECID0EF4FK"><title>Etymology.</title><p>Named after the town of Sepulut, Sabah, Malaysia, near which the type locality Gua Pungiton, as well as the other known localities, is located.</p></tp:treatment-sec><tp:treatment-sec sec-type="description" id="SECID0EK4FK"><title>Description.</title><p>
              <italic>Protoconch</italic>. Color: red to brown. Sculpture: smooth to meshed – semi-oval mesh to undefined mesh pattern. Mesh width: 7–17 µm. <italic>Teleoconch</italic>. Color: red. First whorl: flat to rounded at the shoulder. Body whorl: rounded, with number of whorls: 2–2 ¾. <abbrev xmlns:xlink="http://www.w3.org/1999/xlink" xlink:title="Shell height" id="ABBRID0EU4FK" xlink:type="simple">SH</abbrev>: 1.11–1.52 mm, <abbrev xmlns:xlink="http://www.w3.org/1999/xlink" xlink:title="Shell width" id="ABBRID0EY4FK" xlink:type="simple">SW</abbrev>: 1.11–1.37 mm, SI: 0.94–1.07. <italic>Shell sculpture</italic>. Radial sculpture: absent, only weak growth lines are visible. Spiral sculpture: present, and strongly sculpted. Scales: a series of pointed vertical scales, acute and highly projected, and regularly spaced. <italic>Aperture</italic>. Shape: oval and tilted below. Basal side: rounded, angular at the columellar region. Parietal side: straight, palatal edge attached to the body whorl. AH: 0.62–0.81 mm, <abbrev xmlns:xlink="http://www.w3.org/1999/xlink" xlink:title="Aperture width" id="ABBRID0EA5FK" xlink:type="simple">AW</abbrev>: 0.76–0.96 mm, AI: 0.72–0.87. <italic>Holotype dimension</italic>. <abbrev xmlns:xlink="http://www.w3.org/1999/xlink" xlink:title="Shell height" id="ABBRID0EG5FK" xlink:type="simple">SH</abbrev>: 1.34 mm, <abbrev xmlns:xlink="http://www.w3.org/1999/xlink" xlink:title="Shell width" id="ABBRID0EK5FK" xlink:type="simple">SW</abbrev>: 1.23 mm, AH: 0.65 mm, <abbrev xmlns:xlink="http://www.w3.org/1999/xlink" xlink:title="Aperture width" id="ABBRID0EO5FK" xlink:type="simple">AW</abbrev>: 0.82 mm.</p><fig id="F18" position="float" orientation="portrait"><label>Figure 17.</label><caption><p>
                  <italic><tp:taxon-name><tp:taxon-name-part taxon-name-part-type="genus" reg="Georissa">Georissa</tp:taxon-name-part> <tp:taxon-name-part taxon-name-part-type="species" reg="sepulutensis">sepulutensis</tp:taxon-name-part></tp:taxon-name></italic> sp. n. <bold>A–C</bold> Holotype: BOR/MOL 13922 <bold>D–K</bold> Paratypes: BOR/MOL 12278. <bold>A, D</bold> Shell apertural view <bold>B</bold> Shell side view <bold>C</bold> Shell rear view <bold>E–F</bold> Shell cross-section from 3D model <bold>G–H</bold> Operculum frontal and ventral view <bold>I</bold> Shell top view <bold>J</bold> Protoconch side view <bold>K</bold> Close up of protoconch from top at 1000× magnification. Scale bars: 500 µm (<bold>A–I</bold>); 200 µm (<bold>J</bold>); 10 µm (<bold>K</bold>).</p></caption><graphic xmlns:xlink="http://www.w3.org/1999/xlink" xlink:href="zookeys-773-001-g017.jpg" position="float" orientation="portrait" xlink:type="simple" id="oo_215672.jpg"/></fig></tp:treatment-sec><tp:treatment-sec sec-type="Cross diagnosis" id="SECID0EEAGK"><title>Cross diagnosis.</title><p>Unlike <italic><tp:taxon-name><tp:taxon-name-part taxon-name-part-type="genus" reg="Georissa">Georissa</tp:taxon-name-part> <tp:taxon-name-part taxon-name-part-type="species" reg="kinabatanganensis">kinabatanganensis</tp:taxon-name-part></tp:taxon-name></italic>, <italic><tp:taxon-name><tp:taxon-name-part taxon-name-part-type="genus" reg="Georissa">G.</tp:taxon-name-part> <tp:taxon-name-part taxon-name-part-type="species" reg="sepulutensis">sepulutensis</tp:taxon-name-part></tp:taxon-name></italic> has a series of scales only at the shoulder, which makes it resemble in habitus and scale characters <italic><tp:taxon-name><tp:taxon-name-part taxon-name-part-type="genus" reg="Georissa">G.</tp:taxon-name-part> <tp:taxon-name-part taxon-name-part-type="species" reg="pyrrhoderma">pyrrhoderma</tp:taxon-name-part></tp:taxon-name></italic> from Gunung Silabur, Sarawak.</p></tp:treatment-sec><tp:treatment-sec sec-type="distribution" id="SECID0ELBGK"><title>Distribution.</title><p>Distributed in the Sepulut Valley, Sabah; known from the following limestone localities: Simbaluyon, Sanaron, Tinahas, and Pungiton.</p></tp:treatment-sec><tp:treatment-sec sec-type="Molecular analysis" id="SECID0EQBGK"><title>Molecular analysis.</title><p>ML and Bayesian analyses show <italic><tp:taxon-name><tp:taxon-name-part taxon-name-part-type="genus" reg="Georissa">G.</tp:taxon-name-part> <tp:taxon-name-part taxon-name-part-type="species" reg="sepulutensis">sepulutensis</tp:taxon-name-part></tp:taxon-name></italic> (16S: n = 10; CO1: n = 2) as two clades with 93% BS and 97% PP, and as the sister species to <italic><tp:taxon-name><tp:taxon-name-part taxon-name-part-type="genus" reg="Georissa">G.</tp:taxon-name-part> <tp:taxon-name-part taxon-name-part-type="species" reg="kinabatanganensis">kinabatanganensis</tp:taxon-name-part></tp:taxon-name></italic> sp. n.</p></tp:treatment-sec><tp:treatment-sec sec-type="discussion" id="SECID0EMCGK"><title>Discussion.</title><p>
              <italic><tp:taxon-name><tp:taxon-name-part taxon-name-part-type="genus" reg="Georissa">Georissa</tp:taxon-name-part> <tp:taxon-name-part taxon-name-part-type="species" reg="sepulutensis">sepulutensis</tp:taxon-name-part></tp:taxon-name></italic> and <italic><tp:taxon-name><tp:taxon-name-part taxon-name-part-type="genus" reg="Georissa">G.</tp:taxon-name-part> <tp:taxon-name-part taxon-name-part-type="species" reg="kinabatanganensis">kinabatanganensis</tp:taxon-name-part></tp:taxon-name></italic> were previously included in <italic><tp:taxon-name><tp:taxon-name-part taxon-name-part-type="genus" reg="Georissa">G.</tp:taxon-name-part> <tp:taxon-name-part taxon-name-part-type="species" reg="scalinella">scalinella</tp:taxon-name-part></tp:taxon-name></italic> (van Benthem-Jutting, 1966). Based on the genetic and morphological distinctness, we here consider them as separate species.</p></tp:treatment-sec><ref-list><ref id="B26"><mixed-citation xmlns:xlink="http://www.w3.org/1999/xlink" xlink:type="simple">
          <person-group><name name-style="western"><surname>Schilthuizen</surname><given-names>M</given-names></name><name name-style="western"><surname>Cabanban</surname><given-names>AS</given-names></name><name name-style="western"><surname>Haase</surname><given-names>M</given-names></name></person-group> (<year>2005</year>) <article-title>Possible speciation with gene flow in tropical cave snails.</article-title> <source>Journal of Zoological Systematics and Evolutionary Research</source> <volume>43</volume>(<issue>2</issue>): <fpage>133</fpage>–<lpage>138</lpage>. <ext-link xlink:type="simple" ext-link-type="doi" xlink:href="10.1111/j.1439-0469.2004.00289.x">https://doi.org/10.1111/j.1439-0469.2004.00289.x</ext-link></mixed-citation></ref></ref-list></tp:taxon-treatment>
