# Supplementary material for: A molecular and conchological dissection of the “scaly” Georissa of Malaysian Borneo (Gastropoda, Neritimorpha, Hydrocenidae)
Source: Zookeys. 2018 Jul 9;(773):1–55. doi: 10.3897/zookeys.773.24878 (PMC6048177; doi:10.3897/zookeys.773.24878)
Supplement: Supplementary material 4 — Shell measurement of "scaly" Georissa [file zookeys-773-001-s004.xlsx]

## Sheet: G. scalinella
Georissa scalinella (van Benthem-Jutting 1966)	Shell height	Shell width	Shell index	Aperture height	Aperture width	Aperture index	Number of whorls
Individu 1 (ZMA/MOLL 135735)	1.72	1.57	1.09554	0.85	1.05	0.809524	2.25
Individu 2 (ZMA/MOLL 135735)	1.76	1.63	1.07975	0.92	1.09	0.844037	2.5
Individu 3 (ZMA/MOLL 135735)	1.64	1.52	1.07895	0.84	1.08	0.777778	2.25
Individu 4 (ZMA/MOLL 135735)	1.7	1.65	1.0303	0.9	1.12	0.803571	2.25
Individu 5 (ZMA/MOLL 135735)	1.8	1.62	1.11111	0.9	1.02	0.882353	2.375
Individu 6 (ZMA/MOLL 135735)	1.77	1.6	1.10625	0.94	1.06	0.886792	2.375
Individu 7 (ZMA/MOLL 135735)	1.56	1.46	1.06849	0.78	0.97	0.804124	2.25
Individu 8 (ZMA/MOLL 135735)	1.75	1.6	1.09375	0.86	1.04	0.826923	n/a
Individu 9 (ZMA/MOLL 135735)	1.76	1.53	1.15033	0.8	1.06	0.754717	n/a
Individu 10 (ZMA/MOLL 135735)	1.75	1.52	1.15132	0.81	1	0.81	n/a
Holotype ZMA/MOLL 135736	1.88	1.72	1.09302	0.84	1.18	0.711864	2.75

## Sheet: G. saulae
Georissa saulae (van Benthem-Jutting 1966)	Shell height	Shell width	Shell index	Aperture height	Aperture width	Aperture index	Number of whorls
Individu 1 (ZMA/MOLL 315593)	1.65	1.31	1.25954	0.7	0.8	0.875	2.75
Individu 2 (ZMA/MOLL 315593)	1.38	1.2	1.15	0.68	0.74	0.918919	2.75
Individu 3 (ZMA/MOLL 315593)	1.58	1.3	1.21538	0.7	0.82	0.853659	2.75
Individu 4 (ZMA/MOLL 315593)	1.49	1.33	1.1203	0.66	0.8	0.825	3
Individu 5 (ZMA/MOLL 315593)	1.56	1.34	1.16418	0.63	0.83	0.759036	3
Individu 6 (ZMA/MOLL 315593)	1.82	1.48	1.22973	0.83	0.94	0.882979	3.25
Individu 7 (ZMA/MOLL 315593)	1.76	1.42	1.23944	0.77	0.87	0.885057	3
Individu 8 (ZMA/MOLL 315593)	1.86	1.5	1.24	0.77	0.9	0.855556	3.25
Individu 9 (ZMA/MOLL 315592)	1.56	1.33	1.17293	0.68	0.82	0.829268	3
Individu 10 (ZMA/MOLL 315592)	1.32	1.14	1.15789	0.58	0.7	0.828571	2.66667
Individu 11 (ZMA/MOLL 315592)	1.7	1.37	1.24088	0.7	0.89	0.786517	3
Individu 12 (ZMA/MOLL 315592)	1.46	1.3	1.12308	0.69	0.78	0.884615	2.75
Holotype ZMA/MOLL 135731	1.6	1.28	1.25	0.66	0.8	0.825	2.75

## Sheet: G. hosei
Georissa hosei Godwin-Austen 1889	Shell height	Shell width	Shell index	Aperture height	Aperture width	Aperture index	Number of whorls
Individu 1 (MZU/MOL 16.08)	1.61	1.44	1.11806	0.84	1.03	0.815534	2.25
Individu 2 (MZU/MOL 16.08)	1.38	1.39	0.992806	0.75	n/a	#VALUE!	2
Individu 3 (MZU/MOL 16.08)	1.42	1.36	1.04412	0.83	n/a	#VALUE!	2.25
Individu 4 (MZU/MOL 16.08)	1.25	1.31	0.954198	0.73	0.89	0.820225	2.16667
Individu 5 (MZU/MOL 16.08)	1.16	1.23	0.943089	0.78	0.89	0.876404	2.25
Individu 6 (MZU/MOL 16.04)	1.38	1.41	0.978723	0.81	1	0.81	2.2
Individu 7 (MZU/MOL 16.04)	1.5	1.45	1.03448	0.78	1.05	0.742857	2.16667
Individu 8 (MZU/MOL 16.04)	1.5	1.4	1.07143	0.81	1.02	0.794118	2.16667
Individu 9 (MZU/MOL 16.04)	1.38	1.37	1.0073	0.78	1	0.78	2.16667
Individu 10 (MZU/MOL 16.04)	1.28	1.3	0.984615	0.71	0.94	0.755319	2.16667
Individu 11 (MZU/MOL 16.09)	1.55	1.54	1.00649	0.88	1.1	0.8	n.a.
Individu 12 (MZU/MOL 16.09)	1.54	1.6	0.9625	0.95	1.16	0.818966	2.16667
Individu 13 (MZU/MOL 16.09)	1.52	1.5	1.01333	0.84	1.05	0.8	2.16667
Individu 14 (MZU/MOL 16.09)	1.28	1.27	1.00787	0.72	0.92	0.782609	2
Individu 15 (MZU/MOL 16.09)	1.09	1.09	1	0.66	0.8	0.825	2
Individu 16 (MZU/MOL 16.09)	1.06	1.13	0.938053	0.6	0.8	0.75	2
Individu 17 (MZU/MOL 16.09)	1.24	1.3	0.953846	0.74	0.95	0.778947	2

## Sheet: G. anyiensis
Georissa anyiensis n. sp.	Shell height	Shell width	Shell index	Aperture height	Aperture width	Aperture index	Number of whorls
Individu 1 (MZU/MOL 17.54)	1.39	1.32	1.05303	0.67	0.9	0.744444	2.25
Individu 2 (MZU/MOL 17.54)	1.67	1.42	1.17606	0.89	0.96	0.927083	2.33333
Individu 3 (MZU/MOL 17.54)	1.71	1.52	1.125	0.87	1.06	0.820755	2.5
Individu 4 (MZU/MOL 17.54)	1.81	1.6	1.13125	0.88	1.1	0.8	2.5
Individu 5 (MZU/MOL 17.54)	1.98	1.71	1.15789	0.91	1.17	0.777778	2.5
Holotype MZU/MOL 17.90	1.91	1.72	1.11047	0.9	1.14	0.789474	2.75

## Sheet: G. muluensis
Georissa muluensis n. sp.	Shell height	Shell width	Shell index	Aperture height	Aperture width	Aperture index	Number of whorls
Individu 1 (MZU/MOL 17.30)	1.99	1.68	1.18452	0.94	1.14	0.824561	2.75
Individu 2 (MZU/MOL 17.30)	1.69	1.57	1.07643	0.88	1.06	0.830189	2.25
Individu 3 (MZU/MOL 17.30)	2.05	1.79	1.14525	0.98	1.18	0.830508	2.75
Individu 4 (MZU/MOL 17.30)	1.89	1.69	1.11834	0.91	1.15	0.791304	3
Individu 5 (MZU/MOL 17.30)	1.9	1.68	1.13095	0.92	1.17	0.786325	3
Individu 6 (MZU/MOL 17.30)	1.78	1.57	1.13376	0.85	1.03	0.825243	2.75
Holotype	1.67	1.53	1.0915	0.82	1.07	0.766355	2.5

## Sheet: G. hadra
Georissa hadra Thompson and Dance 1983	Shell height	Shell width	Shell index	Aperture height	Aperture width	Aperture index	Number of whorls
Individu 1 (MZU/MOL 17.33)	2.82	2.19	1.28767	1.2	1.4	0.857143	3.25
Individu 2 (MZU/MOL 17.33)	2.61	2.16	1.20833	1.24	1.48	0.837838	2.75
Individu 3 (MZU/MOL 17.33)	2.86	2.13	1.34272	1.33	1.32	1.00758	3
Individu 4 (MZU/MOL 17.33)	2.65	2.05	1.29268	1.14	1.36	0.838235	3
Individu 5 (MZU/MOL 17.33)	2.91	2.13	1.3662	1.11	1.33	0.834586	3

## Sheet: G. kobelti
Georissa kobelti Gredler 1902	Shell height	Shell width	Shell index	Aperture height	Aperture width	Aperture index	Number of whorls
Individu 1 (MZU/MOL 17.39)	2.11	1.74	1.21264	1.04	1.15	0.904348	3
Individu 2 (MZU/MOL 17.39)	1.85	1.54	1.2013	0.92	1.02	0.901961	2.75
Individu 3 (MZU/MOL 17.39)	1.88	1.57	1.19745	0.9	1.04	0.865385	2.75
Individu 4 (MZU/MOL 17.39)	2	1.66	1.20482	0.86	1.13	0.761062	2.75
Individu 5 (MZU/MOL 17.39)	2.01	1.56	1.28846	0.86	1.08	0.796296	2.75
Individu 6 (MZU/MOL 17.39)	1.75	1.48	1.18243	0.86	1.02	0.843137	2.75
Individu 7 (MZU/MOL 17.37)	1.97	1.64	1.20122	0.91	1.1	0.827273	2.75
Individu 8 (MZU/MOL 17.37)	2.13	1.66	1.28313	0.97	1.17	0.82906	2.75
Individu 9 (MZU/MOL 17.37)	2.09	1.75	1.19429	0.94	1.2	0.783333	2.8
Individu 10 (MZU/MOL 17.37)	1.99	1.64	1.21341	0.82	1.15	0.713043	2.8
Individu 11 (MZU/MOL 17.37)	2.1	1.66	1.26506	0.96	1.14	0.842105	3
Individu 12 (MZU/MOL 17.37)	1.89	1.51	1.25166	0.85	1.07	0.794393	n.a.

## Sheet: G. niahensis
Georissa niahensis Godwin-Austen 1889	Shell height	Shell width	Shell index	Aperture height	Aperture width	Aperture index	Number of whorls
Individu 1 (MZU/MOL 17.25)	1.72	1.56	1.10256	0.92	1.03	0.893204	n.a.
Individu 2 (MZU/MOL 17.25)	2.11	1.73	1.21965	1.01	1.21	0.834711	3 1/4
Individu 3 (MZU/MOL 17.25)	2.53	1.99	1.27136	1.24	1.22	1.01639	3 1/4
Individu 4 (MZU/MOL 17.25)	2.39	1.87	1.27807	1.1	1.24	0.887097	3 1/4
Individu 5 (MZU/MOL 17.25)	2.52	1.95	1.29231	1.1	1.27	0.866142	3
Individu 6 (MZU/MOL 17.25)	1.81	1.51	1.19868	0.85	0.92	0.923913	3 1/4

## Sheet: G. silaburensis
Georissa silaburensis n. sp.	Shell height	Shell width	Shell index	Aperture height	Aperture width	Aperture index	Number of whorls
Individu 1 (MZU/MOL 17.03)	1.59	1.5	1.06	0.95	1.03	0.92233	2
Individu 2 (MZU/MOL 17.03)	1.99	1.76	1.13068	1.09	1.17	0.931624	2 1/4
Individu 3 (MZU/MOL 17.03)	1.72	1.63	1.05521	0.99	1.07	0.925234	2 1/4
Individu 4 (MZU/MOL 17.03)	1.66	1.57	1.05732	0.97	1.03	0.941748	2 1/4
Individu 5 (MZU/MOL 17.03)	1.71	1.55	1.10323	0.99	1	0.99	2 1/4
Holotype MZU/MOL 17.88	1.68	1.53	1.09804	0.95	1.09	0.87156	2

## Sheet: G. bauensis
Georissa bauensis n. sp.	Shell height	Shell width	Shell index	Aperture height	Aperture width	Aperture index	Number of whorls
Individu 1 (MZU/MOL 16.03)	1.33	1.14	1.16667	0.73	0.76	0.960526	2.25
Individu 2 (MZU/MOL 16.03)	1.33	1.3	1.02308	0.62	0.84	0.738095	2.25
Individu 3 (MZU/MOL 16.03)	1.54	1.28	1.20312	0.78	0.84	0.928571	2.25
Individu 4 (MZU/MOL 16.03)	1.3	1.2	1.08333	0.68	0.78	0.871795	2
Individu 5 (MZU/MOL 16.03)	1.44	1.25	1.152	0.75	0.84	0.892857	2.25
Individu 6 (MZU/MOL 16.02)	1.39	1.19	1.16807	0.71	0.79	0.898734	2.5
Individu 7 (MZU/MOL 16.02)	1.19	1.06	1.12264	0.62	0.69	0.898551	2.25
Individu 8 (MZU/MOL 16.02)	1.62	1.3	1.24615	0.72	0.86	0.837209	2.5
Individu 9 (MZU/MOL 16.02)	1.26	1.16	1.08621	0.57	0.76	0.75	2.25
Individu 10 (MZU/MOL 16.02)	1.48	1.28	1.15625	0.69	0.85	0.811765	2.5
Holotype MZU/MOL 17.89	1.16	1.06	1.09434	0.58	0.7	0.828571	2.25

[truncated: 3 more sheets: G. pyrrhoderma, G. kinabatanganensis, G. sepulutensis]
